# Supplementary material for: Alpine songbirds at higher elevations are only raised with a slight delay and therefore under harsher environmental conditions
Source: Ecol Evol. 2024 Jul 25;14(7):e70049. doi: 10.1002/ece3.70049 (PMC11272606; doi:10.1002/ece3.70049)
Supplement: Supplementary file 1 — Data S1. [file ECE3-14-e70049-s001.zip]

Archive with 3 entries (3 files):
- code_fledgingdate_SupInfo.r
- fledging_data_SupInfo.csv
- glm_phenology_SupInfo.stan
