# Supplementary material for: Alpine songbirds at higher elevations are only raised with a slight delay and therefore under harsher environmental conditions
Source: Ecol Evol. 2024 Jul 25;14(7):e70049. doi: 10.1002/ece3.70049 (PMC11272606; doi:10.1002/ece3.70049)
Supplement: Supplementary file 1 — Data S1. [file ECE3-14-e70049-s001.zip › code_fledgingdate_SupInfo.r]

#
# Paterno J, Korner-Nievergelt F, Gubler S, Anderwald P and Amrhein V 2024
# Songbirds at higher elevations fledge under harsher environmental conditions
# Supplementary Material
#

# libraries
library(dplyr)
library(birdring)
library(rstan)
library(shinystan)

# load data
mydat <- read.csv("fledging_data.csv", header=TRUE, sep = ";")

# prepare data
mydat$flown <- as.integer(mydat$flyout=="after")
mydat$dayofyear <- dayofyear(y = as.numeric(substr(mydat$date, start = 0, stop = 4)),
                             m = as.numeric(substr(mydat$date, start = 6, stop = 7)),
                             d = as.numeric(substr(mydat$date, start = 9, stop = 10)))
mydat$elev_belt <- with(mydat, ifelse(elevation >= 1500 & elevation <= 1733, 1, 
                                      ifelse(elevation >= 1734 & elevation <= 1967, 2,
                                             ifelse(elevation >=1968 & elevation <= 2200, 3, NA))))
mydat$year.fac <- factor(as.numeric(substr(mydat$date, start = 0, stop = 4)))
mydat$species <- factor(mydat$species)

species <- unique(mydat$species)
years <- 2013:2022
elv <- seq(1500, 2200, length=60)
doy <- seq(111, 248, length=60)
elev_belt <- levels(factor(mydat$elev_belt))
                    

# scale elevation and day of year
mydat$elevation.z <- as.numeric(scale(mydat$elevation))
mydat$dayofyear.z <- as.numeric(scale(mydat$dayofyear))

mydat <- mydat[order(as.integer(mydat$dayofyear)),]

# calculate the proportion of fledged per 20 day period - raw data
fledged <- NULL

for (r in species){
  for(s in elev_belt){
    for (d in seq(9,129, by = 20)){
      a <- mydat %>% 
        filter(species == r & elev_belt == s & between(dayofyear, min(dayofyear)+d, min(dayofyear)+(d+19)))%>%
        summarise(fledged = sum(flown == 1),
                  nfledged = sum(flown == 0),
                  species = r,
                  elev_belt = s,
                  day = (min(mydat$dayofyear)+d+10)) %>%
        mutate(prop.fledged = (fledged/(fledged+nfledged)),
               lwr = qbeta(p=0.025, fledged+1,nfledged+1),
               upr = qbeta(p=0.975, fledged+1,nfledged+1)
               )
      fledged <- rbind(fledged, a)
    }
  } 
}

# add a column with elevational belt for figure legend
fledged <- mutate(fledged, elev_belt.fac = recode(elev_belt, "1" = "1500 - 1733 m",
                                                  "2" = "1734 - 1967 m",
                                                  "3" = "1968 - 2200 m"))

# create colorkey
colkey <- c("orange","red","royalblue","snow3","cadetblue","darkslategray1","yellow2","palevioletred3","darkmagenta","black")

# run model, plot data and save plots
for(i in species){
  
  # prepare data for Stan
  index <- mydat$species==i
  y <- mydat$flown[index]
  N <- sum(index)
  elev <- mydat$elevation.z[index] ; sum(is.na(elev))
  dy <- mydat$dayofyear.z[index]; sum(is.na(dy))
  year <- as.numeric(factor(mydat$year.fac[index])); sum(is.na(year))
  K <- max(year)
  
  mod <- stan("glm_phenology.stan", data=c("y", "N", "elev", "dy", "year", "K"))
  # launch_shinystan(mod)
  bsim <- as.data.frame(mod)
  save(bsim, file=paste0(i, "_mod.rda"))
  
  tippoint <- NULL
  e <- NULL
  
  for (m in c(1650,1850,2050,1500,2200)){
    b0 <- bsim$b0
    b1 <- bsim$b1
    b2 <- bsim$b2
    b3 <- bsim$b3
    elev.z <- (m - mean(mydat$elevation))/sd(mydat$elevation)

    d.z <- (0 - b0 - b1 * elev.z)/(b2 + b3 * elev.z) # calculate the mean day of year when 50% of chicks have fledged at certain elevations (1650, 1850, 2050, 1500, 2200)
    d <- d.z*sd(mydat$dayofyear) + mean(mydat$dayofyear)
    e$species <- i
    e$elev <- m
    e$fit <- as.numeric(quantile(d, probs=c(0.5)))
    e$lwr <-  as.numeric(quantile(d, probs=c(0.025)))
    e$upr <- as.numeric(quantile(d, probs=c(0.975)))
    
    tippoint <- as.data.frame(rbind(tippoint, e))
    
    if(m == 1650) d1 <- d
    if(m == 1850) d2 <- d
    if(m == 2050) d3 <- d
    if(m == 1500) d4 <- d
    if(m == 2200) d5 <- d
  }
  
  quantile(d3-d1, probs=c(0.5,0.025,0.975)) # calculates the difference between high and low in days with the CI
  quantile(d3-d2, probs=c(0.5,0.025,0.975))
  quantile(d2-d1, probs=c(0.5,0.025,0.975))
  quantile(d5-d4, probs=c(0.5,0.025,0.975))

  
  jpeg(paste0(i, ".jpg"), width=10000, height=6000, res=1000)
  layout(matrix(c(1,1,1,4,3,2,7,6,5), ncol = 3))
  par(mar= c(4,4,1,1))
  # plots the fledged and unfledged birds per elevation and date
  plot(mydat$dayofyear[mydat$species==i], mydat$elevation[mydat$species==i], 
       pch=c(1,16)[mydat$flown[mydat$species==i]+1], col="grey",
       xlab ="",
       ylab="Elevation [m]",
       ylim = c(1500, 2200), xlim = c(120,240)
  )
  
  # add 50% lines per year
  for(j in years){
    newdat <- expand.grid(elevation=elv,
                          dayofyear=doy)
    newdat$elevation.z <- (newdat$elevation - mean(mydat$elevation))/sd(mydat$elevation)
    newdat$dayofyear.z <- (newdat$dayofyear - mean(mydat$dayofyear))/sd(mydat$dayofyear)
    newdat$year.fac <- factor(j, levels=levels(mydat$year.fac))
    newdat$species <- factor(i, levels=levels(factor(mydat$species)))
    
    fitmat <- matrix(ncol=nrow(bsim), nrow=nrow(newdat))
    for(r in 1:nrow(bsim)){
      fitmat[,r] <- plogis(bsim$b0[r] + bsim$b1[r]*newdat$elevation.z + 
                             bsim$b2[r]*(newdat$dayofyear.z+bsim[r,paste0("d[", c(1:10)[years==j], "]")]) + 
                             bsim$b3[r]*newdat$elevation.z*
                             (newdat$dayofyear.z+bsim[r,paste0("d[", c(1:10)[years==j], "]")]))
    }
    
    newdat$fit <- apply(fitmat, 1, mean)
    newdat$fit.se <- apply(qlogis(fitmat), 1, sd) 
    newdat$fit[newdat$fit.se>5] <- NA
    newdat1 <- newdat[!is.na(newdat$fit),]
    newdat$fit1 <- newdat$fit/max(newdat$fit, na.rm = TRUE)
    z<-matrix(newdat$fit1, ncol=length(elv), nrow=length(doy), byrow=TRUE)
    contour(z, x=doy, y=elv, 
            levels=c(0.5),
            # labels = j,
            drawlabels = FALSE,
            col = colkey[j-2012],
            lwd=2, add=TRUE)
  }
  abline(h = c(1650, 1850, 2050), col = "gray38", lty = 2, lwd = 2)

  # add proportion for specific elevation 1650, 1850, 2050
  for (k in c(1650, 1850, 2050)){
    newdat <- expand.grid(elevation=k,
                          dayofyear=doy)
    newdat$elevation.z <- (newdat$elevation - mean(mydat$elevation))/sd(mydat$elevation)
    newdat$dayofyear.z <- (newdat$dayofyear - mean(mydat$dayofyear))/sd(mydat$dayofyear)
    newdat$species <- factor(i, levels=levels(factor(mydat$species)))
    fitmat <- matrix(ncol=nrow(bsim), nrow=nrow(newdat))
    for(r in 1:nrow(bsim)){
      fitmat[,r] <- plogis(bsim$b0[r] + bsim$b1[r]*newdat$elevation.z + 
                             bsim$b2[r]*(newdat$dayofyear.z) + 
                             bsim$b3[r]*newdat$elevation.z*
                             (newdat$dayofyear.z))
    }
    
    newdat$fit <- apply(fitmat, 1, mean)
    newdat$fit.se <- apply(qlogis(fitmat), 1, sd) 
    newdat$lwr <- apply(fitmat, 1, quantile, probs = 0.025)
    newdat$upr <- apply(fitmat, 1, quantile, probs = 0.975)

    plot(newdat$dayofyear, newdat$fit, type = "l", ylim = c(0,1),
         xlab ="Day of year [1 = 1 January]",
         ylab = "Proportion fledged", 
         cex.lab = 1.1,
         cex.axis = 1.1)
    lines(newdat$dayofyear, newdat$lwr, lty = 3)
    lines(newdat$dayofyear, newdat$upr, lty = 3)

    points((tippoint$fit[tippoint$species == i & tippoint$elev == k][[1]]), 0.5, col = "red", cex = 1.5, pch = 16)
    segments((tippoint$lwr[tippoint$species == i & tippoint$elev == k][[1]]), 0.5,
             (tippoint$upr[tippoint$species == i & tippoint$elev == k][[1]]), 0.5, col = "red", cex = 0.8)
    text(240, 1.1, paste0(k," m"), xpd = NA)
    text(235, 0.02, "mean year")
  }
  
  # add plot with raw data
  for (l in elev_belt){
    plot(mydat$dayofyear[mydat$species== i & mydat$elev_belt == l], mydat$flown[mydat$species== i & mydat$elev_belt == l],
         pch=c(1,16)[mydat$flown[mydat$species==i & mydat$elev_belt == l]+1], col="grey",
         xlab ="",
         ylab="Proportion fledged",
         cex.lab = 1.1,
         cex.axis = 1.1,
         ylim = c(0, 1), xlim = c(120,240)
    )
    points(fledged$day[fledged$species==i & fledged$elev_belt == l], 
           fledged$prop.fledged[fledged$species== i & fledged$elev_belt == l], pch = 16, cex = 1.9)

    arrows(x0 = fledged$day[fledged$species==i & fledged$elev_belt == l & !is.na(fledged$prop.fledged)], y0 = fledged$lwr[fledged$species== i & fledged$elev_belt == l & !is.na(fledged$prop.fledged)],
           x1 = fledged$day[fledged$species==i & fledged$elev_belt == l & !is.na(fledged$prop.fledged)], y1= fledged$upr[fledged$species== i & fledged$elev_belt == l & !is.na(fledged$prop.fledged)], cex = 0.8, angle=90, code=3, length = 0.05)
    text(232, 0.02, "all years")
    text(226, 1.1, fledged$elev_belt.fac[fledged$species== i & fledged$elev_belt == l], xpd = NA)
  }
  
  dev.off()
} 
