# Supplementary material for: Alpine songbirds at higher elevations are only raised with a slight delay and therefore under harsher environmental conditions
Source: Ecol Evol. 2024 Jul 25;14(7):e70049. doi: 10.1002/ece3.70049 (PMC11272606; doi:10.1002/ece3.70049)
Supplement: Supplementary file 1 — Data S1. [file ECE3-14-e70049-s001.zip › fledging_data_SupInfo.csv]

species	date	elevation	atlascode	canton	flyout
alpine_willow_tit	2013-05-11	1542	18	TI	before
mistle_thrush	2013-05-18	1663	16	GR	before
mistle_thrush	2013-05-18	1659	16	GR	before
mistle_thrush	2013-05-18	1950	16	VS	before
mistle_thrush	2013-05-18	1640	16	VS	before
mistle_thrush	2013-05-19	1700	16	GR	before
mistle_thrush	2013-05-20	1540	16	VS	before
mistle_thrush	2013-05-22	1666	13	GR	after
mistle_thrush	2013-05-22	1666	13	GR	after
mistle_thrush	2013-05-22	1578	16	VS	before
mistle_thrush	2013-05-23	1771	13	GR	after
mistle_thrush	2013-05-23	1771	13	GR	after
mistle_thrush	2013-05-23	1773	13	GR	after
mistle_thrush	2013-05-23	1773	13	GR	after
mistle_thrush	2013-05-23	1872	13	GR	after
mistle_thrush	2013-05-23	2004	16	GR	before
mistle_thrush	2013-05-23	1792	16	GR	before
alpine_willow_tit	2013-05-25	1792	16	GR	before
alpine_willow_tit	2013-05-25	1866	18	GR	before
coal_tit	2013-05-25	1752	18	GR	before
mistle_thrush	2013-05-25	1773	16	GR	before
alpine_willow_tit	2013-05-26	1920	13	GR	after
chaffinch	2013-05-26	1760	13	TI	after
mistle_thrush	2013-05-26	1570	16	VS	before
mistle_thrush	2013-05-29	1670	16	VS	before
mistle_thrush	2013-05-30	1610	16	FR	before
coal_tit	2013-06-01	1814	18	GR	before
song_thrush	2013-06-01	1710	16	VS	before
alpine_willow_tit	2013-06-03	1810	16	GR	before
alpine_willow_tit	2013-06-03	1700	16	GR	before
coal_tit	2013-06-03	1799	13	GR	after
coal_tit	2013-06-03	1552	16	TI	before
mistle_thrush	2013-06-04	1940	16	VS	before
mistle_thrush	2013-06-05	1624	13	VS	after
mistle_thrush	2013-06-05	1520	16	FR	before
song_thrush	2013-06-05	1757	13	GR	after
song_thrush	2013-06-05	1750	16	GR	before
mistle_thrush	2013-06-06	1809	16	GR	before
mistle_thrush	2013-06-06	1793	16	GR	before
song_thrush	2013-06-07	1621	16	VS	before
coal_tit	2013-06-08	1576	16	GR	before
coal_tit	2013-06-08	1770	19	GR	before
mistle_thrush	2013-06-08	1589	16	GR	before
song_thrush	2013-06-08	1791	13	GR	after
coal_tit	2013-06-09	1590	13	FR	after
song_thrush	2013-06-09	1716	16	GR	before
song_thrush	2013-06-09	1711	16	GR	before
alpine_willow_tit	2013-06-11	1947	13	GR	after
alpine_willow_tit	2013-06-11	2051	13	GR	after
alpine_willow_tit	2013-06-11	1910	13	GR	after
alpine_willow_tit	2013-06-11	2051	16	GR	before
chaffinch	2013-06-12	1680	13	GR	after
song_thrush	2013-06-12	1860	13	GR	after
mistle_thrush	2013-06-13	1810	16	VS	before
mistle_thrush	2013-06-13	1810	16	VS	before
alpine_willow_tit	2013-06-15	2125	13	GR	after
alpine_willow_tit	2013-06-15	1700	13	GR	after
coal_tit	2013-06-15	2108	13	GR	after
coal_tit	2013-06-15	1709	16	TI	before
coal_tit	2013-06-15	2108	16	GR	before
coal_tit	2013-06-15	1520	16	TI	before
coal_tit	2013-06-15	2040	16	VS	before
coal_tit	2013-06-15	1740	16	VS	before
coal_tit	2013-06-15	1640	16	VS	before
coal_tit	2013-06-16	1600	16	GR	before
song_thrush	2013-06-16	1774	16	GR	before
chaffinch	2013-06-17	1837	16	GR	before
coal_tit	2013-06-18	2025	16	GR	before
coal_tit	2013-06-19	1715	18	VS	before
song_thrush	2013-06-19	1920	13	GR	after
chaffinch	2013-06-22	1754	13	GR	after
chaffinch	2013-06-22	1766	16	GR	before
mistle_thrush	2013-06-22	1860	16	VS	before
alpine_willow_tit	2013-06-23	1720	13	TI	after
coal_tit	2013-06-23	1690	16	VS	before
alpine_willow_tit	2013-06-24	2110	16	GR	before
alpine_willow_tit	2013-06-26	1580	16	GR	before
alpine_willow_tit	2013-06-26	1700	16	GR	before
coal_tit	2013-06-26	1785	13	GR	after
coal_tit	2013-06-26	1785	16	GR	before
song_thrush	2013-06-26	1601	16	FR	before
mistle_thrush	2013-06-28	1651	16	France	before
mistle_thrush	2013-06-28	1568	16	GR	before
coal_tit	2013-06-29	2070	13	GR	after
alpine_willow_tit	2013-06-30	2045	16	GR	before
alpine_willow_tit	2013-06-30	2024	16	GR	before
alpine_willow_tit	2013-06-30	1934	16	GR	before
alpine_willow_tit	2013-06-30	1590	16	VS	before
mistle_thrush	2013-06-30	1883	16	BE	before
mistle_thrush	2013-06-30	1800	16	GR	before
coal_tit	2013-07-01	1577	16	TI	before
mistle_thrush	2013-07-01	1650	13	FR	after
mistle_thrush	2013-07-01	1832	16	BE	before
mistle_thrush	2013-07-01	1861	16	BE	before
mistle_thrush	2013-07-02	1619	16	GR	before
mistle_thrush	2013-07-03	1770	16	TI	before
mistle_thrush	2013-07-04	1690	16	VS	before
mistle_thrush	2013-07-04	1860	16	TI	before
mistle_thrush	2013-07-04	1920	16	TI	before
alpine_willow_tit	2013-07-05	1890	13	GR	after
alpine_willow_tit	2013-07-05	1817	13	GR	after
alpine_willow_tit	2013-07-05	1817	13	GR	after
alpine_willow_tit	2013-07-05	1817	13	GR	after
coal_tit	2013-07-05	1671	13	GR	after
coal_tit	2013-07-05	1590	19	SZ	before
mistle_thrush	2013-07-05	1768	16	GR	before
mistle_thrush	2013-07-05	1798	16	GR	before
mistle_thrush	2013-07-05	1960	16	GR	before
coal_tit	2013-07-06	1764	16	GR	before
coal_tit	2013-07-07	1610	16	TI	before
mistle_thrush	2013-07-07	1820	13	TI	after
coal_tit	2013-07-08	1860	13	GR	after
coal_tit	2013-07-09	1530	16	VD	before
coal_tit	2013-07-09	1556	16	VD	before
mistle_thrush	2013-07-09	2160	16	GR	before
mistle_thrush	2013-07-09	1670	16	GR	before
coal_tit	2013-07-11	1700	13	GR	after
alpine_willow_tit	2013-07-12	1950	13	GR	after
alpine_willow_tit	2013-07-12	1830	16	GR	before
coal_tit	2013-07-12	1859	13	GR	after
coal_tit	2013-07-12	1590	15	BE	before
coal_tit	2013-07-14	1860	16	VS	before
chaffinch	2013-07-15	1853	16	GR	before
mistle_thrush	2013-07-15	1837	16	GR	before
chaffinch	2013-07-18	1821	13	GR	after
chaffinch	2013-07-18	1833	16	GR	before
alpine_willow_tit	2013-07-19	1920	13	GR	after
mistle_thrush	2013-07-19	1520	16	AI	before
coal_tit	2013-07-20	2153	18	GR	before
coal_tit	2013-07-22	1640	13	France	after
alpine_willow_tit	2013-07-23	1720	13	VS	after
chaffinch	2013-07-23	1850	16	VS	before
mistle_thrush	2013-07-24	1754	13	VS	after
alpine_willow_tit	2013-07-25	1650	13	TI	after
coal_tit	2013-07-25	1650	13	TI	after
chaffinch	2013-07-25	1970	13	VS	after
chaffinch	2013-07-30	1690	13	GR	after
coal_tit	2013-08-02	1550	16	VS	before
alpine_willow_tit	2013-08-10	1730	13	VD	after
coal_tit	2013-08-12	1710	13	GR	after
coal_tit	2014-05-04	1510	16	VS	before
coal_tit	2014-05-05	1572	18	VS	before
alpine_willow_tit	2014-05-08	1790	18	SG	before
alpine_willow_tit	2014-05-08	1714	18	GR	before
coal_tit	2014-05-08	1513	13	FL	after
coal_tit	2014-05-08	1600	16	TI	before
coal_tit	2014-05-10	1508	16	VD	before
mistle_thrush	2014-05-10	1700	13	GR	after
song_thrush	2014-05-10	1568	18	VS	before
coal_tit	2014-05-16	1600	16	VS	before
chaffinch	2014-05-17	1623	13	GR	after
mistle_thrush	2014-05-18	1750	13	VS	after
alpine_willow_tit	2014-05-19	1720	18	GR	before
coal_tit	2014-05-19	1723	18	GR	before
alpine_willow_tit	2014-05-20	1541	13	GR	after
alpine_willow_tit	2014-05-21	1860	16	GR	before
coal_tit	2014-05-22	1709	16	GR	before
alpine_willow_tit	2014-05-24	1950	16	VS	before
coal_tit	2014-05-24	1559	13	VS	after
coal_tit	2014-05-24	1742	16	TI	before
coal_tit	2014-05-24	1559	16	VS	before
mistle_thrush	2014-05-24	1681	13	VS	after
mistle_thrush	2014-05-24	1650	16	VS	before
alpine_willow_tit	2014-05-25	1739	16	TI	before
alpine_willow_tit	2014-05-25	1850	18	GR	before
coal_tit	2014-05-25	1700	16	GR	before
coal_tit	2014-05-28	2080	13	GR	after
coal_tit	2014-05-28	2100	13	GR	after
alpine_willow_tit	2014-05-29	2182	16	GR	before
alpine_willow_tit	2014-05-29	2161	16	GR	before
alpine_willow_tit	2014-05-29	2182	18	GR	before
chaffinch	2014-05-29	1560	16	VD	before
mistle_thrush	2014-05-29	1947	16	GR	before
coal_tit	2014-05-30	1823	13	GR	after
coal_tit	2014-05-30	1530	16	VS	before
coal_tit	2014-05-30	1845	18	GR	before
alpine_willow_tit	2014-05-31	1850	16	VS	before
coal_tit	2014-05-31	1574	13	GR	after
coal_tit	2014-05-31	1647	13	GR	after
coal_tit	2014-05-31	1604	16	GR	before
coal_tit	2014-05-31	1560	16	GR	before
coal_tit	2014-05-31	1633	16	GR	before
coal_tit	2014-05-31	1850	16	VS	before
coal_tit	2014-05-31	1880	16	VS	before
mistle_thrush	2014-05-31	2000	13	VS	after
mistle_thrush	2014-05-31	2185	16	GR	before
alpine_willow_tit	2014-06-01	1710	16	VS	before
alpine_willow_tit	2014-06-01	1784	18	GR	before
coal_tit	2014-06-01	1611	16	VS	before
mistle_thrush	2014-06-01	1677	16	BE	before
song_thrush	2014-06-01	1644	16	VS	before
alpine_willow_tit	2014-06-03	1600	13	TI	after
coal_tit	2014-06-03	1794	13	GR	after
coal_tit	2014-06-04	1926	16	Italy	before
coal_tit	2014-06-04	1605	18	VS	before
coal_tit	2014-06-04	1605	18	VS	before
mistle_thrush	2014-06-04	2085	16	Italy	before
mistle_thrush	2014-06-05	1650	16	TI	before
coal_tit	2014-06-06	1941	16	VS	before
coal_tit	2014-06-06	1909	18	VS	before
alpine_willow_tit	2014-06-07	1800	16	TI	before
coal_tit	2014-06-07	1557	18	VS	before
chaffinch	2014-06-07	1662	16	GR	before
mistle_thrush	2014-06-07	1710	13	VS	after
mistle_thrush	2014-06-07	1941	16	VS	before
coal_tit	2014-06-08	2110	16	GR	before
alpine_willow_tit	2014-06-09	1900	19	France	before
alpine_willow_tit	2014-06-09	1613	16	SG	before
coal_tit	2014-06-09	1717	13	TI	after
coal_tit	2014-06-09	1574	13	SG	after
mistle_thrush	2014-06-09	1814	16	GR	before
song_thrush	2014-06-09	1690	13	VS	after
alpine_willow_tit	2014-06-10	1917	16	GR	before
coal_tit	2014-06-10	1512	13	GR	after
coal_tit	2014-06-10	1507	13	GR	after
coal_tit	2014-06-10	1571	13	GR	after
coal_tit	2014-06-10	1690	13	VS	after
coal_tit	2014-06-10	1626	16	GR	before
mistle_thrush	2014-06-10	1560	13	VD	after
song_thrush	2014-06-10	1560	13	GR	after
alpine_willow_tit	2014-06-11	1913	13	VS	after
alpine_willow_tit	2014-06-11	1913	13	VS	after
coal_tit	2014-06-11	1880	13	GR	after
mistle_thrush	2014-06-11	2000	16	GR	before
chaffinch	2014-06-12	1671	16	GR	before
coal_tit	2014-06-13	1636	13	TI	after
coal_tit	2014-06-13	1705	13	Italy	after
coal_tit	2014-06-13	1935	13	GR	after
coal_tit	2014-06-13	1873	13	VS	after
coal_tit	2014-06-13	2030	13	VS	after
coal_tit	2014-06-13	1950	16	GR	before
mistle_thrush	2014-06-13	2157	13	VS	after
mistle_thrush	2014-06-13	2145	16	VS	before
song_thrush	2014-06-13	1740	13	VS	after
alpine_willow_tit	2014-06-14	1951	18	GR	before
coal_tit	2014-06-14	1755	16	GR	before
coal_tit	2014-06-14	1590	16	VS	before
chaffinch	2014-06-14	1746	16	GR	before
mistle_thrush	2014-06-14	2129	13	VS	after
mistle_thrush	2014-06-14	1686	16	TI	before
mistle_thrush	2014-06-14	1740	16	SZ	before
alpine_willow_tit	2014-06-15	1597	16	SZ	before
alpine_willow_tit	2014-06-15	1792	16	GR	before
coal_tit	2014-06-15	1520	13	GR	after
coal_tit	2014-06-15	1914	13	VS	after
coal_tit	2014-06-15	1529	16	GR	before
coal_tit	2014-06-15	1627	16	VS	before
coal_tit	2014-06-15	1912	16	VS	before
coal_tit	2014-06-15	1684	18	BE	before
chaffinch	2014-06-15	1761	16	VS	before
chaffinch	2014-06-15	1761	16	VS	before
song_thrush	2014-06-15	1943	13	VS	after
song_thrush	2014-06-15	1920	16	VS	before
alpine_willow_tit	2014-06-16	1717	13	TI	after
coal_tit	2014-06-17	2140	13	VS	after
coal_tit	2014-06-17	1678	16	TI	before
coal_tit	2014-06-17	1678	16	TI	before
mistle_thrush	2014-06-17	2073	13	VS	after
mistle_thrush	2014-06-17	1764	16	BE	before
mistle_thrush	2014-06-17	1771	16	BE	before
mistle_thrush	2014-06-17	2006	16	GR	before
song_thrush	2014-06-17	1510	13	TI	after
song_thrush	2014-06-17	1510	13	TI	after
alpine_willow_tit	2014-06-18	1980	13	VS	after
alpine_willow_tit	2014-06-18	2017	18	VS	before
coal_tit	2014-06-18	1750	13	GR	after
alpine_willow_tit	2014-06-19	1716	13	GR	after
coal_tit	2014-06-19	1780	13	GR	after
mistle_thrush	2014-06-19	1507	16	BE	before
song_thrush	2014-06-19	1831	13	GR	after
alpine_willow_tit	2014-06-20	2091	13	GR	after
coal_tit	2014-06-20	1559	13	VD	after
coal_tit	2014-06-20	1552	13	VD	after
coal_tit	2014-06-20	1700	13	VS	after
coal_tit	2014-06-20	1954	13	GR	after
coal_tit	2014-06-20	1660	13	FR	after
coal_tit	2014-06-20	2130	16	GR	before
coal_tit	2014-06-20	1923	16	GR	before
chaffinch	2014-06-20	1541	18	VD	before
mistle_thrush	2014-06-20	2086	13	VS	after
alpine_willow_tit	2014-06-21	1697	13	TI	after
alpine_willow_tit	2014-06-21	1660	13	TI	after
coal_tit	2014-06-21	1900	13	VS	after
coal_tit	2014-06-21	1540	13	FR	after
coal_tit	2014-06-21	1675	18	BE	before
coal_tit	2014-06-21	1659	18	BE	before
chaffinch	2014-06-21	1840	13	VS	after
chaffinch	2014-06-21	1520	16	GR	before
chaffinch	2014-06-21	1850	16	GR	before
chaffinch	2014-06-21	1930	16	GR	before
chaffinch	2014-06-21	1850	16	GR	before
mistle_thrush	2014-06-21	1813	13	GR	after
mistle_thrush	2014-06-21	1810	16	GR	before
song_thrush	2014-06-21	1640	9	VS	before
alpine_willow_tit	2014-06-22	1500	13	Austria	after
coal_tit	2014-06-22	1532	13	GR	after
coal_tit	2014-06-22	1809	13	GR	after
coal_tit	2014-06-22	1809	13	GR	after
coal_tit	2014-06-22	1892	13	GR	after
coal_tit	2014-06-22	2118	13	GR	after
coal_tit	2014-06-22	1813	13	GR	after
coal_tit	2014-06-22	1770	13	GR	after
coal_tit	2014-06-22	2102	16	GR	before
chaffinch	2014-06-22	2100	16	VS	before
mistle_thrush	2014-06-22	1579	13	GR	after
alpine_willow_tit	2014-06-23	1880	13	GR	after
coal_tit	2014-06-23	1858	13	GR	after
coal_tit	2014-06-23	1897	13	GR	after
coal_tit	2014-06-23	1838	13	GR	after
coal_tit	2014-06-24	1730	13	GR	after
coal_tit	2014-06-24	1780	16	VS	before
song_thrush	2014-06-24	1690	16	VS	before
coal_tit	2014-06-25	1523	13	TI	after
coal_tit	2014-06-25	2011	13	GR	after
coal_tit	2014-06-25	1890	13	GR	after
mistle_thrush	2014-06-25	1940	13	GR	after
mistle_thrush	2014-06-25	1940	13	GR	after
alpine_willow_tit	2014-06-26	1612	13	TI	after
coal_tit	2014-06-26	1844	13	GR	after
mistle_thrush	2014-06-26	1826	13	GR	after
mistle_thrush	2014-06-26	1869	13	GR	after
mistle_thrush	2014-06-26	2040	13	GR	after
mistle_thrush	2014-06-26	1775	16	VD	before
mistle_thrush	2014-06-27	2156	13	VS	after
alpine_willow_tit	2014-06-28	2049	13	VS	after
alpine_willow_tit	2014-06-28	1762	13	TI	after
alpine_willow_tit	2014-06-28	1773	13	TI	after
alpine_willow_tit	2014-06-28	1930	13	GR	after
alpine_willow_tit	2014-06-28	1883	13	GR	after
alpine_willow_tit	2014-06-28	1887	16	VS	before
alpine_willow_tit	2014-06-28	1945	16	VS	before
alpine_willow_tit	2014-06-28	1777	16	TI	before
coal_tit	2014-06-28	1786	13	GR	after
coal_tit	2014-06-28	1878	13	GR	after
mistle_thrush	2014-06-28	1705	13	TI	after
mistle_thrush	2014-06-28	1969	13	GR	after
mistle_thrush	2014-06-28	1911	16	GR	before
chaffinch	2014-06-29	1859	13	Italy	after
alpine_willow_tit	2014-06-30	1776	13	TI	after
alpine_willow_tit	2014-06-30	1728	13	TI	after
coal_tit	2014-06-30	1595	13	TI	after
coal_tit	2014-06-30	1726	13	TI	after
coal_tit	2014-06-30	1889	13	GR	after
coal_tit	2014-06-30	1889	13	GR	after
chaffinch	2014-06-30	1848	16	Austria	before
mistle_thrush	2014-06-30	1798	16	GR	before
mistle_thrush	2014-06-30	1798	16	GR	before
coal_tit	2014-07-01	1918	16	GR	before
mistle_thrush	2014-07-01	1630	16	VS	before
mistle_thrush	2014-07-01	2060	16	VS	before
alpine_willow_tit	2014-07-03	2041	13	VS	after
alpine_willow_tit	2014-07-03	2041	13	VS	after
alpine_willow_tit	2014-07-03	1699	13	VS	after
alpine_willow_tit	2014-07-03	1850	13	VS	after
song_thrush	2014-07-03	1732	13	VS	after
song_thrush	2014-07-03	1910	13	GR	after
alpine_willow_tit	2014-07-04	2120	13	VS	after
coal_tit	2014-07-04	1810	16	VS	before
alpine_willow_tit	2014-07-05	1829	13	VS	after
coal_tit	2014-07-06	2130	13	VS	after
coal_tit	2014-07-06	1690	16	VS	before
mistle_thrush	2014-07-06	1600	16	VS	before
song_thrush	2014-07-06	2014	13	GR	after
coal_tit	2014-07-07	1762	13	GR	after
coal_tit	2014-07-07	1830	13	GR	after
mistle_thrush	2014-07-09	1886	13	GR	after
chaffinch	2014-07-10	1790	13	TI	after
mistle_thrush	2014-07-10	1830	16	TI	before
coal_tit	2014-07-11	1818	13	GR	after
coal_tit	2014-07-11	1736	13	GR	after
coal_tit	2014-07-11	1735	13	GR	after
coal_tit	2014-07-11	1746	13	GR	after
coal_tit	2014-07-11	1834	16	GR	before
coal_tit	2014-07-11	1801	16	GR	before
alpine_willow_tit	2014-07-12	2163	13	Austria	after
coal_tit	2014-07-12	1800	13	TI	after
chaffinch	2014-07-12	1830	13	TI	after
chaffinch	2014-07-12	1810	13	TI	after
chaffinch	2014-07-15	1580	13	BE	after
song_thrush	2014-07-15	1800	13	GR	after
coal_tit	2014-07-16	1925	13	GR	after
coal_tit	2014-07-16	1862	13	GR	after
coal_tit	2014-07-16	1970	13	GR	after
coal_tit	2014-07-17	1960	19	VS	before
mistle_thrush	2014-07-17	1540	13	GR	after
alpine_willow_tit	2014-07-19	2010	13	VS	after
chaffinch	2014-07-19	1590	16	VS	before
alpine_willow_tit	2014-07-26	1610	16	VS	before
alpine_willow_tit	2014-07-27	1660	13	BE	after
coal_tit	2014-07-29	1700	19	GR	before
coal_tit	2014-07-31	1780	13	VS	after
chaffinch	2014-08-01	1960	13	VS	after
coal_tit	2014-08-02	1750	13	GR	after
mistle_thrush	2014-08-12	1720	16	TI	before
chaffinch	2014-08-19	1850	16	VS	before
coal_tit	2015-04-21	1671	18	VS	before
chaffinch	2015-05-01	1550	18	GR	before
coal_tit	2015-05-02	1590	16	BE	before
song_thrush	2015-05-04	1658	16	GR	before
song_thrush	2015-05-04	1658	16	GR	before
alpine_willow_tit	2015-05-05	1821	16	GR	before
coal_tit	2015-05-05	1582	18	TI	before
coal_tit	2015-05-07	1573	18	BE	before
mistle_thrush	2015-05-07	1540	16	Austria	before
alpine_willow_tit	2015-05-12	1960	13	Austria	after
coal_tit	2015-05-13	2069	16	GR	before
chaffinch	2015-05-13	1998	16	GR	before
coal_tit	2015-05-14	1780	13	VS	after
coal_tit	2015-05-14	1591	16	France	before
coal_tit	2015-05-17	1646	16	GR	before
mistle_thrush	2015-05-17	2040	16	VS	before
alpine_willow_tit	2015-05-19	1682	16	GR	before
alpine_willow_tit	2015-05-19	1705	18	GR	before
mistle_thrush	2015-05-19	1520	16	GR	before
mistle_thrush	2015-05-23	1500	13	GR	after
alpine_willow_tit	2015-05-24	1550	13	GR	after
mistle_thrush	2015-05-24	1557	13	VS	after
mistle_thrush	2015-05-24	1545	16	VS	before
mistle_thrush	2015-05-27	1610	13	GR	after
coal_tit	2015-05-28	1662	13	GR	after
coal_tit	2015-05-28	1662	16	GR	before
chaffinch	2015-05-28	1670	13	Austria	after
mistle_thrush	2015-05-28	1980	13	VS	after
mistle_thrush	2015-05-29	1510	16	GR	before
alpine_willow_tit	2015-05-30	1639	18	VS	before
coal_tit	2015-05-30	1564	16	VS	before
coal_tit	2015-05-30	1800	16	BE	before
mistle_thrush	2015-05-30	1700	16	BE	before
mistle_thrush	2015-05-30	1560	16	GR	before
song_thrush	2015-05-30	1830	16	BE	before
alpine_willow_tit	2015-05-31	1570	13	BE	after
coal_tit	2015-05-31	1605	13	VD	after
coal_tit	2015-05-31	1560	13	BE	after
coal_tit	2015-05-31	1552	16	VS	before
coal_tit	2015-05-31	1571	16	GR	before
coal_tit	2015-05-31	1649	16	GR	before
coal_tit	2015-05-31	1688	18	VS	before
chaffinch	2015-05-31	1665	13	VS	after
alpine_willow_tit	2015-06-02	1640	16	TI	before
coal_tit	2015-06-02	1530	13	BE	after
coal_tit	2015-06-02	1736	16	BE	before
coal_tit	2015-06-02	1720	16	BE	before
chaffinch	2015-06-02	1674	16	BE	before
chaffinch	2015-06-02	1550	16	BE	before
mistle_thrush	2015-06-02	1665	16	BE	before
alpine_willow_tit	2015-06-03	1628	16	BE	before
coal_tit	2015-06-03	1804	13	GR	after
coal_tit	2015-06-03	1744	16	GR	before
alpine_willow_tit	2015-06-04	1706	16	Italy	before
coal_tit	2015-06-04	1660	16	GR	before
coal_tit	2015-06-04	1970	16	Italy	before
song_thrush	2015-06-04	1672	16	GR	before
coal_tit	2015-06-05	1711	18	GR	before
alpine_willow_tit	2015-06-06	1963	16	GR	before
coal_tit	2015-06-06	1560	16	GR	before
mistle_thrush	2015-06-06	1790	16	Italy	before
coal_tit	2015-06-07	1501	16	VS	before
coal_tit	2015-06-07	1619	18	GR	before
mistle_thrush	2015-06-07	1700	13	VD	after
coal_tit	2015-06-08	1720	13	BE	after
coal_tit	2015-06-08	1774	16	TI	before
coal_tit	2015-06-08	1526	16	VS	before
coal_tit	2015-06-08	1700	16	BE	before
chaffinch	2015-06-08	1557	16	VS	before
coal_tit	2015-06-09	1518	13	BE	after
mistle_thrush	2015-06-09	1839	13	Austria	after
coal_tit	2015-06-10	1866	13	GR	after
coal_tit	2015-06-10	1667	16	VS	before
coal_tit	2015-06-10	1667	16	VS	before
mistle_thrush	2015-06-10	1533	16	FR	before
coal_tit	2015-06-11	1711	13	BE	after
coal_tit	2015-06-11	1574	13	BE	after
coal_tit	2015-06-11	1550	13	BE	after
coal_tit	2015-06-11	1542	13	BE	after
coal_tit	2015-06-11	1568	13	GR	after
coal_tit	2015-06-11	1535	13	GR	after
coal_tit	2015-06-11	1706	16	GR	before
coal_tit	2015-06-11	1871	16	VS	before
coal_tit	2015-06-11	1585	18	BE	before
mistle_thrush	2015-06-11	1839	13	GR	after
mistle_thrush	2015-06-11	1793	16	BE	before
song_thrush	2015-06-11	1567	13	GR	after
mistle_thrush	2015-06-12	1633	16	TI	before
coal_tit	2015-06-13	1540	13	BE	after
coal_tit	2015-06-13	1750	16	VD	before
chaffinch	2015-06-13	1500	13	BE	after
song_thrush	2015-06-13	1530	13	VD	after
coal_tit	2015-06-14	1990	16	VS	before
coal_tit	2015-06-14	1530	16	VS	before
mistle_thrush	2015-06-14	2010	13	VS	after
coal_tit	2015-06-15	1514	13	VD	after
coal_tit	2015-06-15	1940	16	GR	before
mistle_thrush	2015-06-16	1620	16	BE	before
coal_tit	2015-06-17	2140	13	Italy	after
alpine_willow_tit	2015-06-18	1720	13	GR	after
alpine_willow_tit	2015-06-18	1618	13	GR	after
coal_tit	2015-06-18	1863	13	GR	after
coal_tit	2015-06-18	1905	13	GR	after
coal_tit	2015-06-18	1837	13	VS	after
coal_tit	2015-06-18	1647	13	GR	after
coal_tit	2015-06-18	1851	16	GR	before
coal_tit	2015-06-18	1905	16	GR	before
coal_tit	2015-06-18	1647	16	GR	before
chaffinch	2015-06-18	1922	13	VS	after
alpine_willow_tit	2015-06-19	1870	16	GR	before
coal_tit	2015-06-19	1628	13	VS	after
coal_tit	2015-06-19	1848	13	TI	after
coal_tit	2015-06-19	1715	13	VS	after
coal_tit	2015-06-19	1650	13	VS	after
coal_tit	2015-06-19	1560	13	VS	after
coal_tit	2015-06-19	1647	16	GR	before
mistle_thrush	2015-06-19	1630	13	TI	after
mistle_thrush	2015-06-19	1563	16	GR	before
coal_tit	2015-06-20	1593	13	VS	after
coal_tit	2015-06-20	1748	13	VS	after
coal_tit	2015-06-20	1690	13	GR	after
coal_tit	2015-06-20	1530	13	GR	after
coal_tit	2015-06-20	1920	13	VS	after
coal_tit	2015-06-20	1600	13	GR	after
coal_tit	2015-06-20	1593	16	VS	before
coal_tit	2015-06-21	2030	13	VS	after
chaffinch	2015-06-21	1628	16	GR	before
mistle_thrush	2015-06-21	1670	13	GR	after
mistle_thrush	2015-06-21	1672	13	GR	after
mistle_thrush	2015-06-21	1697	13	GR	after
mistle_thrush	2015-06-21	1690	13	GR	after
mistle_thrush	2015-06-21	2182	16	GR	before
mistle_thrush	2015-06-21	1658	16	GR	before
mistle_thrush	2015-06-21	1840	16	VS	before
mistle_thrush	2015-06-21	1720	16	GR	before
mistle_thrush	2015-06-21	1860	16	TI	before
song_thrush	2015-06-21	1743	16	GR	before
alpine_willow_tit	2015-06-22	1568	16	UR	before
coal_tit	2015-06-22	1581	13	GR	after
coal_tit	2015-06-22	1514	13	VS	after
coal_tit	2015-06-22	1540	13	VS	after
coal_tit	2015-06-22	1749	13	VS	after
coal_tit	2015-06-22	1720	13	VS	after
coal_tit	2015-06-22	2011	16	GR	before
coal_tit	2015-06-22	2000	16	GR	before
coal_tit	2015-06-22	2011	18	GR	before
song_thrush	2015-06-22	1598	16	BE	before
coal_tit	2015-06-24	1748	13	TI	after
coal_tit	2015-06-24	1927	13	Austria	after
coal_tit	2015-06-24	2062	13	Austria	after
coal_tit	2015-06-24	1704	13	VD	after
coal_tit	2015-06-24	1923	16	TI	before
chaffinch	2015-06-24	1868	16	TI	before
chaffinch	2015-06-24	2016	16	GR	before
mistle_thrush	2015-06-24	1970	13	VS	after
mistle_thrush	2015-06-24	1830	16	VS	before
song_thrush	2015-06-24	2100	13	VS	after
alpine_willow_tit	2015-06-25	1910	13	GR	after
alpine_willow_tit	2015-06-25	1970	13	Austria	after
alpine_willow_tit	2015-06-25	1880	16	GR	before
alpine_willow_tit	2015-06-25	2052	16	Austria	before
coal_tit	2015-06-25	1554	13	GR	after
coal_tit	2015-06-25	1728	13	GR	after
coal_tit	2015-06-25	1890	13	GR	after
coal_tit	2015-06-25	1600	13	Austria	after
coal_tit	2015-06-25	1790	13	Austria	after
chaffinch	2015-06-25	1890	16	VS	before
mistle_thrush	2015-06-25	1900	13	Austria	after
mistle_thrush	2015-06-25	1900	16	GR	before
mistle_thrush	2015-06-25	1590	16	Austria	before
mistle_thrush	2015-06-25	1590	16	Austria	before
alpine_willow_tit	2015-06-26	2000	13	GR	after
alpine_willow_tit	2015-06-26	2100	13	Austria	after
alpine_willow_tit	2015-06-26	1990	13	Austria	after
alpine_willow_tit	2015-06-26	2170	13	Austria	after
alpine_willow_tit	2015-06-26	2070	13	Austria	after
alpine_willow_tit	2015-06-26	1629	13	UR	after
coal_tit	2015-06-26	1756	13	TI	after
coal_tit	2015-06-26	1888	13	TI	after
coal_tit	2015-06-26	1721	13	TI	after
coal_tit	2015-06-26	1755	13	TI	after
coal_tit	2015-06-26	1731	13	VS	after
coal_tit	2015-06-26	1932	13	SG	after
coal_tit	2015-06-26	1940	13	GR	after
coal_tit	2015-06-26	1900	13	GR	after
coal_tit	2015-06-26	2000	13	Austria	after
coal_tit	2015-06-26	2130	13	Austria	after
coal_tit	2015-06-26	2060	13	Austria	after
coal_tit	2015-06-26	2120	13	Austria	after
coal_tit	2015-06-26	1924	16	TI	before
coal_tit	2015-06-26	2130	16	VS	before
coal_tit	2015-06-26	1940	16	GR	before
coal_tit	2015-06-26	1900	16	GR	before
chaffinch	2015-06-26	2000	13	Austria	after
chaffinch	2015-06-26	1891	16	TI	before
song_thrush	2015-06-26	1554	13	TI	after
song_thrush	2015-06-26	1554	13	TI	after
coal_tit	2015-06-27	1507	13	GR	after
coal_tit	2015-06-27	2070	13	VS	after
coal_tit	2015-06-27	1590	16	VS	before
coal_tit	2015-06-27	1770	16	VS	before
chaffinch	2015-06-27	1523	13	GR	after
chaffinch	2015-06-27	1524	13	GR	after
mistle_thrush	2015-06-27	1690	16	GR	before
song_thrush	2015-06-27	1640	13	BE	after
alpine_willow_tit	2015-06-28	1590	13	VS	after
alpine_willow_tit	2015-06-28	1900	13	GR	after
alpine_willow_tit	2015-06-28	1660	13	GR	after
coal_tit	2015-06-28	1549	13	GR	after
coal_tit	2015-06-28	1548	13	GR	after
coal_tit	2015-06-28	1940	13	VS	after
coal_tit	2015-06-28	1590	13	VS	after
coal_tit	2015-06-28	1500	13	VS	after
chaffinch	2015-06-28	1780	16	GR	before
chaffinch	2015-06-28	1670	16	France	before
chaffinch	2015-06-28	1670	16	France	before
mistle_thrush	2015-06-28	1920	13	VS	after
alpine_willow_tit	2015-06-29	1810	13	Austria	after
alpine_willow_tit	2015-06-29	1980	16	VS	before
coal_tit	2015-06-29	1875	13	GR	after
coal_tit	2015-06-29	1836	13	GR	after
coal_tit	2015-06-29	1630	13	Austria	after
coal_tit	2015-06-29	1877	16	GR	before
coal_tit	2015-06-29	1630	16	UR	before
chaffinch	2015-06-29	2084	13	VS	after
mistle_thrush	2015-06-29	2167	13	VS	after
mistle_thrush	2015-06-29	1887	16	GR	before
mistle_thrush	2015-06-29	1790	16	GR	before
mistle_thrush	2015-06-29	1960	16	GR	before
song_thrush	2015-06-29	1852	13	BE	after
song_thrush	2015-06-29	1600	13	OW	after
alpine_willow_tit	2015-06-30	1599	13	Italy	after
alpine_willow_tit	2015-06-30	1610	13	Italy	after
coal_tit	2015-06-30	1906	13	FR	after
mistle_thrush	2015-06-30	2100	16	VS	before
song_thrush	2015-06-30	1690	16	VS	before
mistle_thrush	2015-07-01	1710	13	VS	after
mistle_thrush	2015-07-01	1890	13	Italy	after
alpine_willow_tit	2015-07-02	1718	13	TI	after
alpine_willow_tit	2015-07-02	1650	13	VD	after
coal_tit	2015-07-02	1964	13	GR	after
coal_tit	2015-07-02	1540	13	BE	after
chaffinch	2015-07-02	1765	13	TI	after
chaffinch	2015-07-02	1778	16	TI	before
chaffinch	2015-07-02	1816	16	TI	before
chaffinch	2015-07-02	1857	16	TI	before
chaffinch	2015-07-02	1891	16	TI	before
chaffinch	2015-07-02	1845	16	TI	before
chaffinch	2015-07-02	1744	16	OW	before
mistle_thrush	2015-07-02	1896	13	TI	after
alpine_willow_tit	2015-07-03	1974	13	VS	after
alpine_willow_tit	2015-07-03	1943	13	VS	after
alpine_willow_tit	2015-07-03	1875	13	VS	after
coal_tit	2015-07-03	1945	13	VS	after
coal_tit	2015-07-03	1972	13	VS	after
coal_tit	2015-07-03	1946	13	VS	after
coal_tit	2015-07-03	1916	13	VS	after
coal_tit	2015-07-03	1851	13	VS	after
coal_tit	2015-07-03	1892	13	VS	after
mistle_thrush	2015-07-03	1869	16	BE	before
song_thrush	2015-07-03	1880	16	VS	before
coal_tit	2015-07-04	2049	13	VS	after
coal_tit	2015-07-05	2010	13	VS	after
mistle_thrush	2015-07-05	1830	16	France	before
mistle_thrush	2015-07-06	1720	16	GR	before
coal_tit	2015-07-07	1810	13	TI	after
coal_tit	2015-07-07	1530	13	BE	after
chaffinch	2015-07-07	1890	13	VS	after
coal_tit	2015-07-08	1970	13	VS	after
coal_tit	2015-07-08	1900	13	GR	after
mistle_thrush	2015-07-08	2030	16	VS	before
song_thrush	2015-07-08	1940	13	GR	after
song_thrush	2015-07-08	1920	13	GR	after
alpine_willow_tit	2015-07-09	2070	13	GR	after
chaffinch	2015-07-09	1590	13	TI	after
chaffinch	2015-07-09	1980	16	GR	before
chaffinch	2015-07-09	2160	16	GR	before
mistle_thrush	2015-07-09	1590	13	TI	after
mistle_thrush	2015-07-09	1970	16	GR	before
coal_tit	2015-07-10	1610	13	FR	after
chaffinch	2015-07-10	1790	13	VS	after
mistle_thrush	2015-07-10	1910	13	GR	after
mistle_thrush	2015-07-10	1920	13	TI	after
mistle_thrush	2015-07-10	1810	16	TI	before
alpine_willow_tit	2015-07-11	1870	13	VS	after
alpine_willow_tit	2015-07-11	1890	13	GR	after
coal_tit	2015-07-11	1630	13	VS	after
coal_tit	2015-07-12	1700	13	GR	after
mistle_thrush	2015-07-12	1920	13	Italy	after
coal_tit	2015-07-13	1620	13	VD	after
chaffinch	2015-07-14	1500	13	UR	after
song_thrush	2015-07-14	1510	13	GR	after
song_thrush	2015-07-14	1540	13	VS	after
song_thrush	2015-07-14	1720	13	VS	after
chaffinch	2015-07-15	1740	16	UR	before
alpine_willow_tit	2015-07-17	1770	13	BE	after
alpine_willow_tit	2015-07-17	1900	13	TI	after
coal_tit	2015-07-19	1830	16	GR	before
chaffinch	2015-07-19	1910	13	VS	after
coal_tit	2015-07-20	1980	13	France	after
coal_tit	2015-07-20	2100	13	France	after
mistle_thrush	2015-07-20	2070	13	France	after
coal_tit	2015-07-21	1520	13	France	after
alpine_willow_tit	2015-07-22	1610	13	TI	after
coal_tit	2015-07-26	2200	13	VS	after
coal_tit	2015-07-29	1910	13	GR	after
alpine_willow_tit	2015-07-30	1950	13	VS	after
coal_tit	2016-05-05	1557	13	GR	after
chaffinch	2016-05-07	2020	16	GR	before
chaffinch	2016-05-07	2020	16	GR	before
coal_tit	2016-05-08	2010	16	GR	before
coal_tit	2016-05-16	1551	13	TI	after
mistle_thrush	2016-05-19	1580	13	GR	after
mistle_thrush	2016-05-25	1661	16	GR	before
mistle_thrush	2016-05-25	1861	16	GR	before
mistle_thrush	2016-05-25	1510	16	SZ	before
song_thrush	2016-05-25	1500	16	SZ	before
mistle_thrush	2016-05-26	1621	16	SZ	before
song_thrush	2016-05-26	1610	16	SZ	before
chaffinch	2016-05-27	1809	16	GR	before
mistle_thrush	2016-05-27	1798	16	GR	before
alpine_willow_tit	2016-05-31	1950	18	GR	before
chaffinch	2016-06-01	1602	16	NW	before
mistle_thrush	2016-06-01	1553	16	NW	before
mistle_thrush	2016-06-01	1605	16	NW	before
mistle_thrush	2016-06-01	1602	16	NW	before
song_thrush	2016-06-01	1658	16	NW	before
mistle_thrush	2016-06-03	1730	13	TI	after
mistle_thrush	2016-06-03	1623	16	SZ	before
coal_tit	2016-06-05	1590	13	BE	after
coal_tit	2016-06-05	1580	13	BE	after
coal_tit	2016-06-05	1635	16	GR	before
coal_tit	2016-06-05	1700	16	BE	before
coal_tit	2016-06-05	1560	16	BE	before
chaffinch	2016-06-05	1710	16	BE	before
chaffinch	2016-06-05	1580	16	BE	before
mistle_thrush	2016-06-05	1538	16	GR	before
mistle_thrush	2016-06-05	1537	16	GR	before
mistle_thrush	2016-06-05	1668	16	GR	before
mistle_thrush	2016-06-05	1580	16	BE	before
mistle_thrush	2016-06-05	1590	16	BE	before
mistle_thrush	2016-06-05	1730	16	BE	before
mistle_thrush	2016-06-05	1730	16	BE	before
mistle_thrush	2016-06-05	1580	16	BE	before
song_thrush	2016-06-05	1580	13	BE	after
song_thrush	2016-06-05	1585	16	GR	before
song_thrush	2016-06-05	1557	16	GR	before
song_thrush	2016-06-05	1730	16	BE	before
song_thrush	2016-06-05	1750	16	VS	before
alpine_willow_tit	2016-06-06	1600	16	TI	before
alpine_willow_tit	2016-06-06	1600	16	TI	before
chaffinch	2016-06-07	1650	16	GR	before
chaffinch	2016-06-07	1750	16	GR	before
mistle_thrush	2016-06-07	1680	16	GR	before
mistle_thrush	2016-06-07	2043	18	GR	before
song_thrush	2016-06-07	1847	13	GR	after
song_thrush	2016-06-07	1791	16	GR	before
chaffinch	2016-06-09	1972	13	TI	after
chaffinch	2016-06-09	1662	16	GR	before
mistle_thrush	2016-06-09	1618	13	GR	after
mistle_thrush	2016-06-09	1657	16	GR	before
mistle_thrush	2016-06-09	1734	16	GR	before
mistle_thrush	2016-06-09	1657	16	GR	before
song_thrush	2016-06-09	1632	16	GR	before
song_thrush	2016-06-09	1593	16	GR	before
song_thrush	2016-06-09	1653	16	GR	before
coal_tit	2016-06-10	1550	13	BE	after
coal_tit	2016-06-10	1590	16	TI	before
chaffinch	2016-06-10	1829	13	GR	after
chaffinch	2016-06-10	1550	13	BE	after
mistle_thrush	2016-06-10	1831	13	BE	after
mistle_thrush	2016-06-10	1627	16	SG	before
mistle_thrush	2016-06-10	2077	16	VS	before
mistle_thrush	2016-06-10	1823	16	FR	before
mistle_thrush	2016-06-10	1870	16	BE	before
mistle_thrush	2016-06-10	1760	16	BE	before
mistle_thrush	2016-06-10	1580	16	BE	before
song_thrush	2016-06-10	1737	16	SZ	before
song_thrush	2016-06-10	2051	16	VS	before
mistle_thrush	2016-06-12	1518	13	GR	after
alpine_willow_tit	2016-06-14	1984	13	GR	after
coal_tit	2016-06-14	1810	16	Italy	before
chaffinch	2016-06-14	1990	16	GR	before
mistle_thrush	2016-06-14	1650	16	NW	before
song_thrush	2016-06-14	1524	16	NW	before
song_thrush	2016-06-14	2154	16	GR	before
alpine_willow_tit	2016-06-15	1610	16	VD	before
coal_tit	2016-06-15	1610	13	VD	after
coal_tit	2016-06-15	1500	16	GR	before
chaffinch	2016-06-15	1790	13	GR	after
mistle_thrush	2016-06-15	1600	16	VD	before
song_thrush	2016-06-15	1510	16	BE	before
coal_tit	2016-06-17	1581	13	SZ	after
coal_tit	2016-06-17	1827	13	BE	after
chaffinch	2016-06-17	1606	13	SZ	after
chaffinch	2016-06-17	1530	16	SZ	before
chaffinch	2016-06-17	1565	16	SZ	before
mistle_thrush	2016-06-17	1535	13	SZ	after
mistle_thrush	2016-06-17	1610	13	SZ	after
mistle_thrush	2016-06-17	1800	13	Italy	after
mistle_thrush	2016-06-17	1583	16	SZ	before
song_thrush	2016-06-17	1606	13	SZ	after
song_thrush	2016-06-17	1567	16	SZ	before
song_thrush	2016-06-17	1618	16	SZ	before
song_thrush	2016-06-17	1628	16	SZ	before
coal_tit	2016-06-18	1830	16	GR	before
song_thrush	2016-06-19	1990	13	GR	after
alpine_willow_tit	2016-06-20	2010	13	BE	after
coal_tit	2016-06-20	1523	13	VD	after
coal_tit	2016-06-20	1850	13	BE	after
coal_tit	2016-06-20	1830	19	GR	before
chaffinch	2016-06-20	1860	13	BE	after
mistle_thrush	2016-06-20	1500	13	GR	after
mistle_thrush	2016-06-20	1812	16	BE	before
mistle_thrush	2016-06-20	1920	16	VD	before
mistle_thrush	2016-06-20	1690	16	BE	before
mistle_thrush	2016-06-20	1790	16	BE	before
mistle_thrush	2016-06-20	1850	16	BE	before
mistle_thrush	2016-06-20	2010	16	BE	before
mistle_thrush	2016-06-20	1780	16	FR	before
song_thrush	2016-06-20	1640	16	BE	before
song_thrush	2016-06-20	1850	16	BE	before
song_thrush	2016-06-20	1580	16	BE	before
coal_tit	2016-06-22	1535	13	VD	after
coal_tit	2016-06-22	1860	13	VS	after
chaffinch	2016-06-22	1550	16	BE	before
mistle_thrush	2016-06-22	1629	13	UR	after
mistle_thrush	2016-06-22	1500	13	BE	after
song_thrush	2016-06-22	1560	13	BE	after
song_thrush	2016-06-22	1510	13	GR	after
song_thrush	2016-06-22	1539	16	GR	before
song_thrush	2016-06-22	1500	16	BE	before
alpine_willow_tit	2016-06-23	1558	13	GR	after
alpine_willow_tit	2016-06-23	1769	16	GR	before
alpine_willow_tit	2016-06-23	1555	16	GR	before
coal_tit	2016-06-23	1697	13	GR	after
coal_tit	2016-06-23	1720	13	FL	after
coal_tit	2016-06-23	1532	16	GR	before
coal_tit	2016-06-23	1680	16	VS	before
coal_tit	2016-06-23	1684	18	VS	before
coal_tit	2016-06-23	1590	18	VS	before
chaffinch	2016-06-23	1539	13	GR	after
chaffinch	2016-06-23	1713	16	GR	before
chaffinch	2016-06-23	1511	16	GR	before
chaffinch	2016-06-23	1569	16	GR	before
mistle_thrush	2016-06-23	1600	13	GR	after
mistle_thrush	2016-06-23	1571	13	GR	after
mistle_thrush	2016-06-23	1840	13	GR	after
mistle_thrush	2016-06-23	1529	16	GR	before
mistle_thrush	2016-06-23	1602	16	GR	before
mistle_thrush	2016-06-23	1699	16	GR	before
mistle_thrush	2016-06-23	1600	16	FR	before
song_thrush	2016-06-23	1546	13	GR	after
song_thrush	2016-06-23	1920	13	GR	after
song_thrush	2016-06-23	1920	13	GR	after
song_thrush	2016-06-23	1682	16	GR	before
song_thrush	2016-06-23	1538	16	GR	before
song_thrush	2016-06-23	1547	16	GR	before
song_thrush	2016-06-23	1538	16	GR	before
coal_tit	2016-06-24	2005	13	GR	after
coal_tit	2016-06-24	1846	13	GR	after
coal_tit	2016-06-24	1760	13	GR	after
coal_tit	2016-06-24	1958	16	GR	before
mistle_thrush	2016-06-24	2048	16	GR	before
mistle_thrush	2016-06-24	1750	16	GR	before
mistle_thrush	2016-06-24	2050	16	GR	before
mistle_thrush	2016-06-24	1710	16	BE	before
song_thrush	2016-06-24	1996	13	GR	after
song_thrush	2016-06-24	2050	13	GR	after
song_thrush	2016-06-24	1994	16	GR	before
song_thrush	2016-06-24	1760	16	GR	before
coal_tit	2016-06-25	1600	15	VS	before
coal_tit	2016-06-25	1780	19	VS	before
coal_tit	2016-06-26	1650	13	BE	after
coal_tit	2016-06-26	1600	13	BE	after
coal_tit	2016-06-26	1780	19	VS	before
coal_tit	2016-06-26	1590	19	VS	before
coal_tit	2016-06-26	1590	19	VS	before
chaffinch	2016-06-26	1590	13	BE	after
chaffinch	2016-06-26	1620	16	BE	before
mistle_thrush	2016-06-26	1650	13	BE	after
mistle_thrush	2016-06-26	1620	13	BE	after
mistle_thrush	2016-06-26	1600	16	BE	before
mistle_thrush	2016-06-26	1580	16	BE	before
mistle_thrush	2016-06-26	1640	16	VS	before
mistle_thrush	2016-06-26	1640	16	VS	before
song_thrush	2016-06-26	1590	13	BE	after
song_thrush	2016-06-26	1560	13	VD	after
song_thrush	2016-06-26	1510	13	VD	after
song_thrush	2016-06-26	1600	16	BE	before
song_thrush	2016-06-26	1620	16	BE	before
song_thrush	2016-06-26	1580	16	BE	before
mistle_thrush	2016-06-27	1782	13	VS	after
mistle_thrush	2016-06-27	1902	16	GR	before
alpine_willow_tit	2016-06-28	1690	13	GR	after
alpine_willow_tit	2016-06-28	1515	16	GR	before
coal_tit	2016-06-28	1641	13	GR	after
coal_tit	2016-06-28	1750	13	GR	after
coal_tit	2016-06-28	1646	16	GR	before
coal_tit	2016-06-28	1600	16	TI	before
coal_tit	2016-06-28	1790	16	TI	before
coal_tit	2016-06-28	1647	18	GR	before
chaffinch	2016-06-28	1700	13	GR	after
mistle_thrush	2016-06-28	1970	13	GR	after
mistle_thrush	2016-06-28	1907	13	GR	after
mistle_thrush	2016-06-28	1637	16	GR	before
mistle_thrush	2016-06-28	2000	16	GR	before
song_thrush	2016-06-28	1700	13	GR	after
song_thrush	2016-06-28	1629	16	GR	before
song_thrush	2016-06-28	1700	16	VS	before
coal_tit	2016-06-29	1740	13	GR	after
coal_tit	2016-06-29	1530	13	GR	after
coal_tit	2016-06-29	1714	16	GR	before
mistle_thrush	2016-06-29	1717	16	BE	before
song_thrush	2016-06-29	1897	13	VS	after
chaffinch	2016-07-01	1730	16	BE	before
chaffinch	2016-07-01	1840	16	BE	before
song_thrush	2016-07-01	1660	13	GL	after
coal_tit	2016-07-03	1540	13	UR	after
chaffinch	2016-07-03	1578	13	BE	after
chaffinch	2016-07-03	1690	13	Italy	after
chaffinch	2016-07-03	1956	16	VS	before
chaffinch	2016-07-03	1956	16	VS	before
mistle_thrush	2016-07-03	1990	16	VS	before
coal_tit	2016-07-04	2030	13	VS	after
coal_tit	2016-07-04	1860	16	GR	before
coal_tit	2016-07-04	2010	16	Italy	before
coal_tit	2016-07-04	2126	18	GR	before
chaffinch	2016-07-04	2155	13	GR	after
chaffinch	2016-07-04	2193	13	GR	after
chaffinch	2016-07-04	1920	16	FR	before
coal_tit	2016-07-05	1826	13	FR	after
coal_tit	2016-07-05	1590	16	BE	before
chaffinch	2016-07-05	1510	16	BE	before
mistle_thrush	2016-07-05	1520	13	BE	after
mistle_thrush	2016-07-05	2030	13	VS	after
mistle_thrush	2016-07-05	2100	16	Italy	before
song_thrush	2016-07-05	1690	13	BE	after
alpine_willow_tit	2016-07-06	1967	13	VS	after
alpine_willow_tit	2016-07-06	1979	13	VS	after
coal_tit	2016-07-06	1954	13	VS	after
chaffinch	2016-07-06	2010	16	BE	before
mistle_thrush	2016-07-06	1990	16	BE	before
mistle_thrush	2016-07-06	1900	16	VS	before
alpine_willow_tit	2016-07-07	2190	16	VS	before
coal_tit	2016-07-07	2027	13	GR	after
coal_tit	2016-07-07	2027	13	GR	after
chaffinch	2016-07-07	1917	13	GR	after
chaffinch	2016-07-07	1917	13	GR	after
chaffinch	2016-07-07	1830	13	TI	after
mistle_thrush	2016-07-07	1904	16	GL	before
song_thrush	2016-07-07	1690	16	BE	before
mistle_thrush	2016-07-08	2156	13	GR	after
mistle_thrush	2016-07-08	2121	18	GR	before
coal_tit	2016-07-09	1650	13	GR	after
mistle_thrush	2016-07-09	1770	16	VS	before
mistle_thrush	2016-07-09	1560	16	TI	before
alpine_willow_tit	2016-07-10	2030	13	VS	after
chaffinch	2016-07-10	1730	16	UR	before
coal_tit	2016-07-11	1970	13	GR	after
coal_tit	2016-07-11	2120	13	GR	after
coal_tit	2016-07-11	1610	13	VS	after
coal_tit	2016-07-11	1760	13	VS	after
coal_tit	2016-07-11	1650	13	VS	after
chaffinch	2016-07-11	2000	16	GR	before
alpine_willow_tit	2016-07-12	2080	13	GR	after
coal_tit	2016-07-12	1860	13	GR	after
coal_tit	2016-07-12	1850	13	GR	after
coal_tit	2016-07-13	1760	13	GR	after
mistle_thrush	2016-07-14	2030	13	VS	after
alpine_willow_tit	2016-07-15	1750	13	TI	after
coal_tit	2016-07-15	1790	13	SG	after
coal_tit	2016-07-15	2020	13	VS	after
mistle_thrush	2016-07-15	2030	16	VS	before
song_thrush	2016-07-16	1550	13	FR	after
coal_tit	2016-07-17	1940	13	Italy	after
coal_tit	2016-07-17	1740	13	FR	after
coal_tit	2016-07-17	2120	16	Italy	before
chaffinch	2016-07-17	1760	16	France	before
mistle_thrush	2016-07-17	1880	16	TI	before
song_thrush	2016-07-18	1970	16	GR	before
alpine_willow_tit	2016-07-19	1680	13	GR	after
alpine_willow_tit	2016-07-19	2164	16	VS	before
coal_tit	2016-07-19	1740	13	GR	after
mistle_thrush	2016-07-19	1720	13	GR	after
alpine_willow_tit	2016-07-20	1969	13	GR	after
chaffinch	2016-07-20	1958	13	GR	after
chaffinch	2016-07-20	2023	16	GR	before
mistle_thrush	2016-07-20	1985	16	GR	before
mistle_thrush	2016-07-20	2056	16	GR	before
song_thrush	2016-07-20	1992	13	GR	after
coal_tit	2016-07-21	1500	13	GR	after
chaffinch	2016-07-21	1650	16	FR	before
alpine_willow_tit	2016-07-23	1850	13	GR	after
coal_tit	2016-07-23	1800	13	GR	after
coal_tit	2016-07-26	1950	13	GR	after
coal_tit	2016-07-26	2010	13	GR	after
coal_tit	2016-07-28	1990	13	GR	after
coal_tit	2016-07-28	1610	13	GR	after
coal_tit	2016-07-28	1540	13	FR	after
coal_tit	2016-07-28	1720	13	FR	after
chaffinch	2016-07-28	1970	13	GR	after
chaffinch	2016-07-28	1750	13	GR	after
chaffinch	2016-07-28	1860	16	GR	before
alpine_willow_tit	2016-07-29	1650	13	GR	after
coal_tit	2016-07-29	1650	13	GR	after
coal_tit	2016-07-29	1940	16	GR	before
mistle_thrush	2016-07-29	1910	13	GR	after
song_thrush	2016-07-29	1800	13	GR	after
alpine_willow_tit	2016-07-30	1860	13	GR	after
coal_tit	2016-07-30	1630	13	GR	after
coal_tit	2016-07-30	1780	13	GR	after
coal_tit	2016-07-30	1610	13	VS	after
coal_tit	2016-07-31	1710	13	VS	after
coal_tit	2016-07-31	1700	13	VS	after
coal_tit	2016-07-31	1790	13	VS	after
chaffinch	2016-07-31	2020	13	GR	after
chaffinch	2016-07-31	1760	16	GR	before
coal_tit	2016-08-03	1840	13	GR	after
alpine_willow_tit	2016-08-04	2020	13	Italy	after
alpine_willow_tit	2016-08-04	1920	13	Italy	after
alpine_willow_tit	2016-08-04	1850	13	GR	after
alpine_willow_tit	2016-08-04	1950	13	Italy	after
coal_tit	2016-08-04	1850	13	GR	after
chaffinch	2016-08-04	2020	16	Italy	before
song_thrush	2016-08-04	1630	13	FR	after
chaffinch	2016-08-05	1640	13	BE	after
coal_tit	2016-08-06	2100	19	VS	before
coal_tit	2016-08-07	1790	13	GR	after
coal_tit	2016-08-07	1720	13	GR	after
alpine_willow_tit	2016-08-08	2200	16	VS	before
chaffinch	2016-08-12	1650	13	GR	after
coal_tit	2016-08-13	1810	16	GR	before
alpine_willow_tit	2016-08-14	1870	13	TI	after
coal_tit	2016-08-16	1670	13	SG	after
coal_tit	2016-08-17	1890	13	GR	after
alpine_willow_tit	2016-08-24	2060	13	GR	after
coal_tit	2016-09-04	1540	13	FR	after
alpine_willow_tit	2017-04-29	1798	16	GR	before
mistle_thrush	2017-05-12	1960	9	VS	before
coal_tit	2017-05-15	1683	18	GR	before
coal_tit	2017-05-16	1621	16	VS	before
coal_tit	2017-05-22	1500	16	VS	before
coal_tit	2017-05-24	1702	13	GR	after
coal_tit	2017-05-24	1772	16	GR	before
coal_tit	2017-05-26	1550	13	BE	after
coal_tit	2017-05-27	1501	16	VS	before
coal_tit	2017-05-27	1560	16	VS	before
chaffinch	2017-05-27	2030	16	GR	before
coal_tit	2017-05-28	1892	13	GR	after
coal_tit	2017-05-28	1786	18	GR	before
coal_tit	2017-05-28	2000	19	GR	before
coal_tit	2017-05-29	1720	16	GR	before
alpine_willow_tit	2017-05-30	1967	13	GR	after
coal_tit	2017-05-30	2020	19	GR	before
coal_tit	2017-05-31	1564	13	GR	after
mistle_thrush	2017-06-01	1840	16	VS	before
song_thrush	2017-06-02	1710	16	VS	before
coal_tit	2017-06-03	1834	16	VS	before
coal_tit	2017-06-03	1710	16	TI	before
alpine_willow_tit	2017-06-04	1550	16	VS	before
coal_tit	2017-06-08	1752	13	VS	after
coal_tit	2017-06-08	1606	13	VD	after
mistle_thrush	2017-06-08	1963	16	VS	before
mistle_thrush	2017-06-08	1937	16	VS	before
mistle_thrush	2017-06-08	1950	16	VS	before
mistle_thrush	2017-06-08	1930	16	VS	before
coal_tit	2017-06-09	1827	13	GR	after
coal_tit	2017-06-09	1834	16	GR	before
coal_tit	2017-06-09	1904	18	GR	before
chaffinch	2017-06-09	1600	16	TI	before
chaffinch	2017-06-09	1820	16	TI	before
mistle_thrush	2017-06-09	1890	16	GR	before
mistle_thrush	2017-06-09	2192	16	VS	before
coal_tit	2017-06-10	1740	16	GL	before
coal_tit	2017-06-10	1620	16	VS	before
mistle_thrush	2017-06-10	2030	13	VS	after
mistle_thrush	2017-06-10	1940	13	VS	after
coal_tit	2017-06-11	1539	13	GR	after
coal_tit	2017-06-11	1640	13	VS	after
coal_tit	2017-06-11	1548	16	GR	before
coal_tit	2017-06-11	1550	16	GR	before
mistle_thrush	2017-06-11	1770	16	VS	before
mistle_thrush	2017-06-12	1735	13	GR	after
coal_tit	2017-06-13	1939	13	BE	after
chaffinch	2017-06-13	1805	13	GR	after
alpine_willow_tit	2017-06-15	2000	16	VS	before
coal_tit	2017-06-16	1692	13	VS	after
coal_tit	2017-06-16	1833	16	VS	before
alpine_willow_tit	2017-06-17	1531	16	UR	before
alpine_willow_tit	2017-06-17	1740	16	GR	before
mistle_thrush	2017-06-17	1893	13	GR	after
mistle_thrush	2017-06-17	1906	16	GR	before
alpine_willow_tit	2017-06-18	1940	16	TI	before
coal_tit	2017-06-18	1598	13	VD	after
coal_tit	2017-06-18	1557	13	VD	after
coal_tit	2017-06-18	1560	13	VD	after
coal_tit	2017-06-18	1678	13	VD	after
mistle_thrush	2017-06-18	1524	13	VD	after
chaffinch	2017-06-20	1920	16	GR	before
mistle_thrush	2017-06-20	1810	13	GR	after
mistle_thrush	2017-06-20	1798	16	VS	before
song_thrush	2017-06-20	1720	13	VS	after
song_thrush	2017-06-20	1760	13	VS	after
song_thrush	2017-06-20	1840	16	GR	before
coal_tit	2017-06-21	1957	13	BE	after
coal_tit	2017-06-21	1904	18	GR	before
mistle_thrush	2017-06-21	2030	13	VS	after
mistle_thrush	2017-06-21	1720	13	VS	after
chaffinch	2017-06-22	1770	13	GR	after
mistle_thrush	2017-06-22	1530	13	TI	after
mistle_thrush	2017-06-22	2120	13	GR	after
coal_tit	2017-06-23	1820	16	TI	before
mistle_thrush	2017-06-23	1540	13	TI	after
mistle_thrush	2017-06-23	1550	16	TI	before
chaffinch	2017-06-24	1630	16	BE	before
mistle_thrush	2017-06-24	1750	16	TI	before
mistle_thrush	2017-06-24	1790	16	GR	before
mistle_thrush	2017-06-25	2090	13	VS	after
coal_tit	2017-06-27	1610	16	GL	before
coal_tit	2017-06-30	1728	13	TI	after
mistle_thrush	2017-06-30	1500	16	TI	before
chaffinch	2017-07-01	1970	16	VS	before
mistle_thrush	2017-07-02	1880	16	VS	before
coal_tit	2017-07-04	1640	13	GR	after
coal_tit	2017-07-07	1540	19	GR	before
coal_tit	2017-07-08	1999	13	VS	after
coal_tit	2017-07-09	2146	13	GR	after
mistle_thrush	2017-07-10	1930	13	VS	after
coal_tit	2017-07-15	1779	13	GR	after
coal_tit	2017-07-15	2110	13	GR	after
alpine_willow_tit	2017-07-16	2020	18	GR	before
alpine_willow_tit	2017-07-16	1750	13	TI	after
alpine_willow_tit	2017-07-16	1660	13	TI	after
coal_tit	2017-07-16	1660	13	TI	after
coal_tit	2017-07-16	1750	13	TI	after
coal_tit	2017-07-16	1990	13	GR	after
chaffinch	2017-07-16	2010	13	GR	after
mistle_thrush	2017-07-16	2040	13	VS	after
mistle_thrush	2017-07-19	1700	13	VS	after
chaffinch	2017-07-21	1580	13	VS	after
song_thrush	2017-07-21	1520	16	VS	before
mistle_thrush	2017-07-23	2110	13	GR	after
coal_tit	2017-07-25	1520	13	BE	after
coal_tit	2017-07-27	1990	13	VS	after
chaffinch	2017-07-29	1860	13	GR	after
chaffinch	2017-07-29	1850	13	GR	after
mistle_thrush	2017-07-30	1610	16	VS	before
coal_tit	2017-08-06	2090	19	VS	before
alpine_willow_tit	2017-08-07	1720	13	NW	after
coal_tit	2017-08-10	1830	13	GR	after
song_thrush	2018-05-11	1970	9	VS	before
alpine_willow_tit	2018-05-21	1589	16	VS	before
mistle_thrush	2018-05-23	1540	16	GR	before
mistle_thrush	2018-05-26	1976	16	VS	before
coal_tit	2018-05-27	1640	16	VS	before
mistle_thrush	2018-05-31	1920	16	VS	before
coal_tit	2018-06-02	1597	13	VS	after
coal_tit	2018-06-02	1743	16	GR	before
chaffinch	2018-06-02	1669	16	GR	before
mistle_thrush	2018-06-02	1616	13	GR	after
mistle_thrush	2018-06-02	1568	16	GR	before
song_thrush	2018-06-02	1548	13	GR	after
mistle_thrush	2018-06-03	1727	13	BE	after
mistle_thrush	2018-06-03	1510	13	TI	after
mistle_thrush	2018-06-03	1719	16	BE	before
mistle_thrush	2018-06-03	1617	16	BE	before
mistle_thrush	2018-06-03	1926	16	GR	before
mistle_thrush	2018-06-03	1900	16	BE	before
mistle_thrush	2018-06-05	1545	13	TI	after
coal_tit	2018-06-07	1902	13	VS	after
mistle_thrush	2018-06-07	1613	13	VS	after
mistle_thrush	2018-06-07	1892	13	VS	after
mistle_thrush	2018-06-07	1813	16	VS	before
coal_tit	2018-06-09	1895	16	TI	before
coal_tit	2018-06-09	1529	16	TI	before
coal_tit	2018-06-10	2016	13	VS	after
coal_tit	2018-06-10	1520	16	GR	before
mistle_thrush	2018-06-10	1750	16	TI	before
coal_tit	2018-06-11	1800	16	BE	before
coal_tit	2018-06-12	1547	13	GR	after
coal_tit	2018-06-14	1503	16	VS	before
alpine_willow_tit	2018-06-15	1630	16	VD	before
mistle_thrush	2018-06-15	1720	13	VS	after
mistle_thrush	2018-06-15	1579	16	VD	before
coal_tit	2018-06-16	1516	16	VS	before
coal_tit	2018-06-16	1683	18	GR	before
chaffinch	2018-06-16	1590	18	VS	before
song_thrush	2018-06-16	1530	13	VD	after
song_thrush	2018-06-16	1650	13	VS	after
coal_tit	2018-06-18	1610	13	GR	after
coal_tit	2018-06-18	1699	16	VS	before
coal_tit	2018-06-18	2060	16	GR	before
song_thrush	2018-06-18	1710	16	GR	before
alpine_willow_tit	2018-06-19	1988	16	GR	before
coal_tit	2018-06-19	1932	13	VS	after
coal_tit	2018-06-19	2050	16	GR	before
coal_tit	2018-06-19	2135	16	GR	before
chaffinch	2018-06-19	1790	13	GR	after
mistle_thrush	2018-06-19	1570	16	BE	before
song_thrush	2018-06-19	1560	13	BE	after
chaffinch	2018-06-20	1860	16	GR	before
alpine_willow_tit	2018-06-21	1853	18	GR	before
coal_tit	2018-06-21	1859	16	GR	before
mistle_thrush	2018-06-21	1591	13	VS	after
song_thrush	2018-06-22	1680	13	BE	after
alpine_willow_tit	2018-06-23	2185	13	GR	after
alpine_willow_tit	2018-06-23	2178	16	GR	before
alpine_willow_tit	2018-06-23	2069	16	GR	before
coal_tit	2018-06-23	1700	13	TI	after
mistle_thrush	2018-06-23	1860	16	GR	before
coal_tit	2018-06-24	1599	13	VS	after
mistle_thrush	2018-06-24	1822	13	TI	after
mistle_thrush	2018-06-24	1650	16	VS	before
coal_tit	2018-06-25	1660	13	VS	after
mistle_thrush	2018-06-25	1650	13	VS	after
coal_tit	2018-06-26	1700	13	GR	after
mistle_thrush	2018-06-26	1550	13	VS	after
mistle_thrush	2018-06-26	1620	13	BE	after
mistle_thrush	2018-06-26	2072	16	GR	before
song_thrush	2018-06-26	1710	16	VS	before
song_thrush	2018-06-26	1540	16	VS	before
alpine_willow_tit	2018-06-27	2010	16	TI	before
alpine_willow_tit	2018-06-28	1826	13	GR	after
coal_tit	2018-06-28	1920	13	GR	after
mistle_thrush	2018-06-28	2200	16	VS	before
mistle_thrush	2018-06-28	1720	16	VS	before
mistle_thrush	2018-06-28	1740	16	VS	before
mistle_thrush	2018-06-28	1680	19	VS	before
alpine_willow_tit	2018-06-29	2070	13	GR	after
coal_tit	2018-06-29	1770	13	VS	after
coal_tit	2018-06-30	1679	13	VS	after
coal_tit	2018-06-30	1500	13	BE	after
mistle_thrush	2018-07-01	1790	13	TI	after
alpine_willow_tit	2018-07-02	1885	13	BE	after
mistle_thrush	2018-07-02	1840	13	GR	after
chaffinch	2018-07-03	1750	13	BE	after
coal_tit	2018-07-05	1657	13	GR	after
coal_tit	2018-07-05	1846	13	GR	after
song_thrush	2018-07-05	1820	13	GR	after
coal_tit	2018-07-07	1580	13	VS	after
song_thrush	2018-07-08	1760	13	VS	after
alpine_willow_tit	2018-07-09	2009	13	VS	after
alpine_willow_tit	2018-07-09	1965	13	VS	after
coal_tit	2018-07-09	1811	13	VS	after
coal_tit	2018-07-09	1972	13	VS	after
coal_tit	2018-07-10	1760	13	VD	after
chaffinch	2018-07-11	1820	16	GR	before
alpine_willow_tit	2018-07-12	2118	13	GR	after
alpine_willow_tit	2018-07-12	2136	13	GR	after
coal_tit	2018-07-12	2099	13	GR	after
chaffinch	2018-07-12	2174	13	GR	after
alpine_willow_tit	2018-07-21	1940	13	VS	after
coal_tit	2018-07-21	1510	13	VS	after
coal_tit	2018-07-21	1610	13	VS	after
coal_tit	2018-07-21	1710	13	VS	after
coal_tit	2018-07-21	1850	13	VS	after
coal_tit	2018-07-21	1790	13	TI	after
coal_tit	2018-07-21	1870	13	VS	after
chaffinch	2018-07-21	1680	13	VS	after
chaffinch	2018-07-21	1940	13	VS	after
alpine_willow_tit	2018-07-22	1780	13	VS	after
alpine_willow_tit	2018-07-22	1820	13	VS	after
coal_tit	2018-07-22	1750	13	VS	after
coal_tit	2018-07-22	1770	13	VS	after
coal_tit	2018-07-22	1820	13	VS	after
coal_tit	2018-07-22	1770	16	VS	before
chaffinch	2018-07-22	1600	13	VS	after
song_thrush	2018-07-22	2060	13	VS	after
chaffinch	2018-07-23	1550	13	LU	after
chaffinch	2018-07-23	1510	13	VS	after
chaffinch	2018-07-23	1800	13	VS	after
mistle_thrush	2018-07-23	2050	16	VS	before
song_thrush	2018-07-23	1530	16	VS	before
alpine_willow_tit	2018-07-24	1830	13	VS	after
coal_tit	2018-07-24	1570	13	SG	after
chaffinch	2018-07-24	1900	13	VS	after
chaffinch	2018-07-24	2190	13	VS	after
chaffinch	2018-07-24	1870	13	VS	after
mistle_thrush	2018-07-24	1820	13	VS	after
alpine_willow_tit	2018-07-25	1570	13	SG	after
coal_tit	2018-07-25	1510	13	VS	after
coal_tit	2018-07-25	2200	13	VS	after
song_thrush	2018-07-25	1520	16	VS	before
chaffinch	2018-07-29	1680	13	GR	after
chaffinch	2018-07-29	1680	13	GR	after
chaffinch	2018-07-30	1910	16	GR	before
coal_tit	2018-08-03	1520	13	VD	after
chaffinch	2018-08-03	1710	13	GR	after
chaffinch	2018-08-03	1690	13	GR	after
coal_tit	2018-08-04	1780	13	GR	after
chaffinch	2018-08-04	1800	13	GR	after
chaffinch	2018-08-05	1620	13	BE	after
chaffinch	2018-08-05	1790	13	GR	after
coal_tit	2018-08-18	1610	16	TI	before
chaffinch	2019-04-25	1510	19	GR	before
coal_tit	2019-05-08	1541	18	TI	before
chaffinch	2019-05-22	1663	16	BE	before
mistle_thrush	2019-05-22	1657	16	BE	before
mistle_thrush	2019-05-22	1692	16	BE	before
alpine_willow_tit	2019-05-23	1541	16	BE	before
mistle_thrush	2019-05-24	1740	16	VS	before
song_thrush	2019-05-26	1740	18	VS	before
alpine_willow_tit	2019-05-27	1786	16	GR	before
mistle_thrush	2019-05-30	1920	13	TI	after
coal_tit	2019-05-31	1554	13	VS	after
coal_tit	2019-05-31	1557	13	VS	after
coal_tit	2019-05-31	1565	13	VS	after
coal_tit	2019-05-31	1550	19	VS	before
coal_tit	2019-06-01	1565	16	LU	before
mistle_thrush	2019-06-01	1755	13	VS	after
mistle_thrush	2019-06-01	2150	16	VS	before
song_thrush	2019-06-01	1772	16	VS	before
song_thrush	2019-06-01	1933	18	VS	before
alpine_willow_tit	2019-06-02	1550	16	FR	before
coal_tit	2019-06-02	1512	16	SZ	before
mistle_thrush	2019-06-02	1880	16	VS	before
song_thrush	2019-06-02	1680	13	GR	after
mistle_thrush	2019-06-06	1980	16	VS	before
coal_tit	2019-06-07	1907	13	TI	after
coal_tit	2019-06-08	1615	13	VS	after
mistle_thrush	2019-06-08	2103	13	VS	after
mistle_thrush	2019-06-08	1601	13	VS	after
song_thrush	2019-06-08	1579	13	VS	after
coal_tit	2019-06-09	1908	16	TI	before
coal_tit	2019-06-09	1934	16	TI	before
chaffinch	2019-06-09	1806	13	TI	after
mistle_thrush	2019-06-09	1655	13	BE	after
mistle_thrush	2019-06-09	1617	13	TI	after
song_thrush	2019-06-12	1504	16	BE	before
coal_tit	2019-06-13	1767	13	VS	after
coal_tit	2019-06-13	1524	16	TI	before
chaffinch	2019-06-13	1505	13	TI	after
mistle_thrush	2019-06-13	1610	13	GR	after
mistle_thrush	2019-06-13	2080	16	GR	before
mistle_thrush	2019-06-13	2000	16	VS	before
song_thrush	2019-06-13	1940	18	VS	before
song_thrush	2019-06-13	1930	18	VS	before
coal_tit	2019-06-14	1603	16	VS	before
coal_tit	2019-06-14	2160	16	GR	before
coal_tit	2019-06-15	1571	13	SZ	after
mistle_thrush	2019-06-15	2158	16	GR	before
mistle_thrush	2019-06-15	1579	16	VD	before
mistle_thrush	2019-06-15	1579	16	VD	before
song_thrush	2019-06-15	1650	13	VD	after
song_thrush	2019-06-15	2030	16	GR	before
chaffinch	2019-06-16	1710	13	GR	after
mistle_thrush	2019-06-16	2020	16	VS	before
coal_tit	2019-06-17	1880	13	GR	after
mistle_thrush	2019-06-17	1500	16	BE	before
alpine_willow_tit	2019-06-18	1600	16	TI	before
coal_tit	2019-06-18	1743	16	GR	before
coal_tit	2019-06-18	1692	16	GR	before
chaffinch	2019-06-18	1822	16	GR	before
song_thrush	2019-06-18	1590	16	GL	before
coal_tit	2019-06-19	1598	13	LU	after
coal_tit	2019-06-19	1743	16	GR	before
coal_tit	2019-06-20	1865	13	VS	after
coal_tit	2019-06-20	1852	13	VS	after
coal_tit	2019-06-20	1567	13	GR	after
coal_tit	2019-06-20	1860	16	VS	before
mistle_thrush	2019-06-20	1680	13	TI	after
mistle_thrush	2019-06-20	2090	16	VS	before
song_thrush	2019-06-20	1930	13	VS	after
mistle_thrush	2019-06-21	1940	13	VS	after
coal_tit	2019-06-22	1740	13	GR	after
alpine_willow_tit	2019-06-23	1722	13	VS	after
alpine_willow_tit	2019-06-23	1801	13	TI	after
alpine_willow_tit	2019-06-23	1735	16	TI	before
coal_tit	2019-06-23	1589	13	BE	after
coal_tit	2019-06-23	1649	13	SG	after
coal_tit	2019-06-23	1526	13	VD	after
coal_tit	2019-06-23	1570	16	GR	before
mistle_thrush	2019-06-23	1553	16	BE	before
mistle_thrush	2019-06-23	1820	16	GR	before
mistle_thrush	2019-06-23	1720	16	TI	before
chaffinch	2019-06-25	1680	16	OW	before
mistle_thrush	2019-06-25	1720	13	OW	after
mistle_thrush	2019-06-25	1860	16	VS	before
mistle_thrush	2019-06-25	1960	16	GR	before
alpine_willow_tit	2019-06-27	1870	16	GR	before
chaffinch	2019-06-27	1870	16	GR	before
mistle_thrush	2019-06-27	2010	13	VS	after
mistle_thrush	2019-06-27	1970	16	GR	before
mistle_thrush	2019-06-27	2169	18	GR	before
song_thrush	2019-06-27	2020	13	VS	after
song_thrush	2019-06-27	1740	16	GL	before
coal_tit	2019-06-28	1977	13	TI	after
mistle_thrush	2019-06-28	1737	13	GR	after
mistle_thrush	2019-06-28	1840	16	VS	before
coal_tit	2019-06-29	1556	13	TI	after
coal_tit	2019-06-29	2010	16	VS	before
mistle_thrush	2019-06-29	1570	16	BE	before
song_thrush	2019-06-29	1862	16	VS	before
coal_tit	2019-06-30	1794	13	GR	after
chaffinch	2019-06-30	1610	13	VS	after
mistle_thrush	2019-06-30	1860	16	OW	before
mistle_thrush	2019-07-01	1642	13	GR	after
mistle_thrush	2019-07-01	1754	16	VS	before
coal_tit	2019-07-02	1829	13	GR	after
coal_tit	2019-07-02	1931	13	GR	after
coal_tit	2019-07-02	1914	13	GR	after
chaffinch	2019-07-02	1672	16	GR	before
coal_tit	2019-07-04	1626	13	GR	after
coal_tit	2019-07-04	1570	13	GR	after
coal_tit	2019-07-04	1980	13	VS	after
coal_tit	2019-07-04	1854	18	GR	before
mistle_thrush	2019-07-04	2010	13	VS	after
song_thrush	2019-07-04	2000	13	VS	after
song_thrush	2019-07-04	2010	13	VS	after
song_thrush	2019-07-04	1860	13	VS	after
song_thrush	2019-07-04	1930	13	VS	after
alpine_willow_tit	2019-07-05	1721	13	TI	after
alpine_willow_tit	2019-07-05	1937	13	GR	after
alpine_willow_tit	2019-07-05	1796	16	TI	before
coal_tit	2019-07-05	1838	13	TI	after
coal_tit	2019-07-05	1821	13	TI	after
chaffinch	2019-07-05	1816	13	TI	after
mistle_thrush	2019-07-05	1670	13	GR	after
coal_tit	2019-07-06	1710	13	BE	after
coal_tit	2019-07-07	2066	16	GR	before
mistle_thrush	2019-07-07	1510	16	TI	before
mistle_thrush	2019-07-08	1855	16	GR	before
alpine_willow_tit	2019-07-09	1960	13	VS	after
coal_tit	2019-07-09	1700	13	FR	after
mistle_thrush	2019-07-11	2100	16	GR	before
chaffinch	2019-07-12	1904	13	GR	after
mistle_thrush	2019-07-13	1540	16	GR	before
song_thrush	2019-07-13	1750	13	VS	after
coal_tit	2019-07-14	1871	13	GR	after
coal_tit	2019-07-14	1923	13	GR	after
coal_tit	2019-07-14	1782	13	GR	after
coal_tit	2019-07-14	1908	13	GR	after
coal_tit	2019-07-14	1992	13	GR	after
coal_tit	2019-07-25	1860	13	VS	after
coal_tit	2019-07-26	1510	13	VS	after
coal_tit	2019-07-26	2200	13	GR	after
coal_tit	2019-07-27	1690	13	VS	after
chaffinch	2019-07-27	1890	16	GR	before
chaffinch	2019-07-29	2120	13	VS	after
chaffinch	2019-07-29	1890	16	GR	before
chaffinch	2019-08-03	1500	13	NW	after
chaffinch	2019-08-03	1840	13	TI	after
coal_tit	2019-08-06	1600	13	NW	after
chaffinch	2019-08-06	1510	13	NW	after
coal_tit	2019-08-08	1780	13	VS	after
chaffinch	2019-08-11	1850	13	GR	after
chaffinch	2019-08-11	2010	13	GR	after
chaffinch	2019-08-11	1730	13	GR	after
mistle_thrush	2019-08-12	1600	16	VS	before
chaffinch	2019-08-13	2200	13	GR	after
coal_tit	2020-04-22	1940	16	GR	before
coal_tit	2020-05-04	1600	16	BE	before
chaffinch	2020-05-04	1515	16	BE	before
song_thrush	2020-05-04	1633	13	BE	after
mistle_thrush	2020-05-07	1658	16	BE	before
mistle_thrush	2020-05-07	1689	16	BE	before
mistle_thrush	2020-05-13	1578	13	GR	after
coal_tit	2020-05-16	1500	16	VS	before
mistle_thrush	2020-05-16	1589	16	BE	before
mistle_thrush	2020-05-17	1860	19	VS	before
mistle_thrush	2020-05-18	1728	13	VS	after
mistle_thrush	2020-05-19	1964	13	VS	after
mistle_thrush	2020-05-19	1834	16	VS	before
song_thrush	2020-05-19	1998	16	VS	before
mistle_thrush	2020-05-20	2050	16	VS	before
song_thrush	2020-05-20	2024	16	VS	before
mistle_thrush	2020-05-21	1997	13	VS	after
mistle_thrush	2020-05-21	1795	16	GR	before
mistle_thrush	2020-05-22	1930	13	VS	after
song_thrush	2020-05-23	1760	18	VS	before
mistle_thrush	2020-05-24	1679	13	GR	after
coal_tit	2020-05-25	1570	15	GR	before
coal_tit	2020-05-25	1560	16	GR	before
coal_tit	2020-05-25	1550	16	GR	before
coal_tit	2020-05-25	1580	16	GR	before
mistle_thrush	2020-05-25	1657	16	BE	before
mistle_thrush	2020-05-25	1661	16	BE	before
song_thrush	2020-05-25	1670	13	GR	after
song_thrush	2020-05-25	1556	16	BE	before
song_thrush	2020-05-25	1682	16	BE	before
song_thrush	2020-05-25	1650	16	VS	before
coal_tit	2020-05-26	1734	16	BE	before
coal_tit	2020-05-26	1640	16	GR	before
chaffinch	2020-05-26	1790	16	BE	before
mistle_thrush	2020-05-26	1798	13	BE	after
mistle_thrush	2020-05-26	1710	13	VS	after
mistle_thrush	2020-05-26	1745	16	BE	before
mistle_thrush	2020-05-26	1721	16	BE	before
mistle_thrush	2020-05-26	1751	16	GR	before
song_thrush	2020-05-26	1734	16	BE	before
mistle_thrush	2020-05-27	1620	16	TI	before
song_thrush	2020-05-27	1710	13	VS	after
coal_tit	2020-05-28	1630	16	GR	before
alpine_willow_tit	2020-05-29	1780	16	GR	before
chaffinch	2020-05-29	1665	18	GR	before
mistle_thrush	2020-05-29	1879	13	GR	after
mistle_thrush	2020-05-29	1879	16	GR	before
song_thrush	2020-05-29	1820	13	VS	after
coal_tit	2020-05-30	1619	16	BE	before
chaffinch	2020-05-30	1502	16	TI	before
mistle_thrush	2020-05-30	1541	13	GR	after
coal_tit	2020-05-31	1714	13	TI	after
chaffinch	2020-05-31	1790	13	TI	after
mistle_thrush	2020-05-31	2120	13	GR	after
mistle_thrush	2020-05-31	1770	16	GR	before
song_thrush	2020-05-31	1667	13	GR	after
coal_tit	2020-06-01	1643	16	VS	before
coal_tit	2020-06-01	1614	16	VS	before
mistle_thrush	2020-06-01	1957	16	GR	before
mistle_thrush	2020-06-01	1800	16	GR	before
song_thrush	2020-06-01	1937	13	VS	after
chaffinch	2020-06-02	2034	13	GR	after
chaffinch	2020-06-02	1804	13	GR	after
song_thrush	2020-06-02	2032	16	VS	before
coal_tit	2020-06-03	1711	16	VS	before
alpine_willow_tit	2020-06-05	1850	16	GR	before
coal_tit	2020-06-05	2080	16	GR	before
coal_tit	2020-06-05	1970	16	GR	before
song_thrush	2020-06-05	1720	16	VS	before
coal_tit	2020-06-06	1900	16	GR	before
chaffinch	2020-06-06	1701	16	TI	before
mistle_thrush	2020-06-06	1671	13	GR	after
alpine_willow_tit	2020-06-10	1520	16	VS	before
coal_tit	2020-06-11	1520	13	VD	after
coal_tit	2020-06-11	1629	13	VS	after
mistle_thrush	2020-06-11	1931	16	GR	before
song_thrush	2020-06-11	1507	13	GR	after
mistle_thrush	2020-06-12	1590	13	FR	after
mistle_thrush	2020-06-12	1860	13	BE	after
mistle_thrush	2020-06-12	1520	16	VS	before
alpine_willow_tit	2020-06-13	1677	16	VD	before
mistle_thrush	2020-06-13	1950	13	GR	after
mistle_thrush	2020-06-13	1948	16	GR	before
mistle_thrush	2020-06-14	1642	13	GR	after
mistle_thrush	2020-06-14	1676	16	GR	before
alpine_willow_tit	2020-06-15	2067	16	TI	before
alpine_willow_tit	2020-06-16	1860	13	TI	after
mistle_thrush	2020-06-16	1520	13	VS	after
alpine_willow_tit	2020-06-18	1690	13	GR	after
coal_tit	2020-06-19	1690	16	GR	before
chaffinch	2020-06-19	1700	18	GR	before
alpine_willow_tit	2020-06-20	1620	16	GR	before
coal_tit	2020-06-20	1807	13	GR	after
coal_tit	2020-06-20	1808	16	GR	before
chaffinch	2020-06-20	1790	13	GR	after
chaffinch	2020-06-20	1790	13	GR	after
alpine_willow_tit	2020-06-21	2060	13	GR	after
alpine_willow_tit	2020-06-21	2030	13	VS	after
alpine_willow_tit	2020-06-21	1840	13	GR	after
coal_tit	2020-06-21	2030	13	VS	after
coal_tit	2020-06-22	1744	13	VS	after
coal_tit	2020-06-22	1776	13	VS	after
coal_tit	2020-06-22	1894	13	GR	after
coal_tit	2020-06-22	1721	13	GR	after
coal_tit	2020-06-22	1676	13	GR	after
coal_tit	2020-06-22	1921	13	GR	after
chaffinch	2020-06-22	1576	16	GR	before
mistle_thrush	2020-06-22	1729	13	GR	after
mistle_thrush	2020-06-22	1699	13	GR	after
mistle_thrush	2020-06-22	1650	13	GR	after
mistle_thrush	2020-06-22	1590	13	GR	after
mistle_thrush	2020-06-22	1731	16	GR	before
mistle_thrush	2020-06-22	1700	16	GR	before
song_thrush	2020-06-22	1726	13	GR	after
alpine_willow_tit	2020-06-24	1770	13	TI	after
alpine_willow_tit	2020-06-24	2120	19	GR	before
coal_tit	2020-06-25	1865	13	VS	after
coal_tit	2020-06-25	1865	13	VS	after
coal_tit	2020-06-25	1739	13	VS	after
coal_tit	2020-06-25	1790	16	GR	before
mistle_thrush	2020-06-26	2036	16	GR	before
coal_tit	2020-06-27	1947	13	GR	after
coal_tit	2020-06-27	1740	13	VS	after
chaffinch	2020-06-27	1657	13	TI	after
mistle_thrush	2020-06-27	1760	16	NW	before
alpine_willow_tit	2020-06-28	1756	16	VS	before
alpine_willow_tit	2020-07-01	1972	16	VS	before
coal_tit	2020-07-01	1710	13	VD	after
chaffinch	2020-07-01	1946	16	VS	before
song_thrush	2020-07-01	1974	13	VS	after
chaffinch	2020-07-02	1560	13	VS	after
alpine_willow_tit	2020-07-04	1820	13	VD	after
alpine_willow_tit	2020-07-05	1770	13	VS	after
mistle_thrush	2020-07-05	1725	13	TI	after
mistle_thrush	2020-07-05	1810	16	VD	before
mistle_thrush	2020-07-05	1670	16	VD	before
chaffinch	2020-07-08	1630	13	FR	after
chaffinch	2020-07-08	1510	13	UR	after
mistle_thrush	2020-07-08	1530	13	FR	after
mistle_thrush	2020-07-08	1740	16	VS	before
chaffinch	2020-07-09	2000	15	GR	before
chaffinch	2020-07-09	1860	16	BE	before
mistle_thrush	2020-07-09	2166	13	GR	after
song_thrush	2020-07-09	1824	13	GR	after
coal_tit	2020-07-10	1730	13	BE	after
coal_tit	2020-07-10	1947	16	GR	before
mistle_thrush	2020-07-10	1840	16	BE	before
song_thrush	2020-07-10	1720	13	GR	after
mistle_thrush	2020-07-11	1670	16	GR	before
coal_tit	2020-07-12	1919	13	GR	after
coal_tit	2020-07-12	1580	13	VS	after
coal_tit	2020-07-12	1580	13	VS	after
song_thrush	2020-07-12	1953	13	GR	after
chaffinch	2020-07-14	1770	16	UR	before
mistle_thrush	2020-07-14	1599	13	GR	after
coal_tit	2020-07-15	1826	16	GR	before
chaffinch	2020-07-17	1890	16	GR	before
mistle_thrush	2020-07-17	1601	13	GR	after
coal_tit	2020-07-21	2010	13	VS	after
coal_tit	2020-07-22	2020	13	VS	after
chaffinch	2020-07-22	1680	13	GR	after
coal_tit	2020-07-23	1780	13	GR	after
coal_tit	2020-07-27	1750	13	TI	after
chaffinch	2020-07-27	1770	13	BE	after
coal_tit	2020-07-28	1770	16	GR	before
coal_tit	2020-07-30	2040	13	VS	after
coal_tit	2020-07-30	1750	15	TI	before
coal_tit	2020-08-01	1840	19	GR	before
alpine_willow_tit	2020-08-05	1520	13	VD	after
chaffinch	2020-08-05	1540	13	VD	after
mistle_thrush	2020-08-06	1640	16	VS	before
mistle_thrush	2020-08-06	1630	16	VS	before
chaffinch	2020-08-09	1790	13	GR	after
chaffinch	2020-08-09	1790	13	GR	after
chaffinch	2020-08-09	1790	13	GR	after
coal_tit	2020-08-19	1830	13	GR	after
chaffinch	2020-08-22	1690	13	VD	after
alpine_willow_tit	2021-04-21	1619	18	BE	before
coal_tit	2021-05-04	1646	18	VS	before
mistle_thrush	2021-05-04	1687	16	VS	before
alpine_willow_tit	2021-05-09	1759	16	GR	before
alpine_willow_tit	2021-05-09	1601	18	BE	before
coal_tit	2021-05-16	1870	9	TI	before
mistle_thrush	2021-05-16	1820	16	TI	before
mistle_thrush	2021-05-20	1533	13	VS	after
mistle_thrush	2021-05-20	1539	16	VS	before
song_thrush	2021-05-22	1520	16	BE	before
coal_tit	2021-05-26	1660	16	VS	before
coal_tit	2021-05-27	1582	16	VS	before
chaffinch	2021-05-27	1782	16	VS	before
chaffinch	2021-05-27	1665	16	VS	before
mistle_thrush	2021-05-27	1585	18	TI	before
coal_tit	2021-05-28	1688	13	VD	after
coal_tit	2021-05-28	1611	13	VD	after
coal_tit	2021-05-28	1560	16	VS	before
coal_tit	2021-05-28	1560	16	GR	before
mistle_thrush	2021-05-28	1620	13	FR	after
coal_tit	2021-05-30	1580	13	GR	after
coal_tit	2021-05-30	1535	16	TI	before
mistle_thrush	2021-05-30	1614	13	TI	after
song_thrush	2021-05-30	1880	16	GR	before
coal_tit	2021-06-01	1560	16	VS	before
mistle_thrush	2021-06-02	1660	16	GR	before
chaffinch	2021-06-03	1655	18	GR	before
mistle_thrush	2021-06-03	1800	13	GR	after
mistle_thrush	2021-06-03	1561	16	GR	before
mistle_thrush	2021-06-03	1691	16	GR	before
mistle_thrush	2021-06-03	1810	16	GR	before
mistle_thrush	2021-06-03	1500	16	GR	before
coal_tit	2021-06-04	1670	16	VS	before
song_thrush	2021-06-04	1720	16	GR	before
chaffinch	2021-06-07	1911	13	TI	after
mistle_thrush	2021-06-07	1630	16	VS	before
coal_tit	2021-06-10	1601	13	VD	after
mistle_thrush	2021-06-10	1667	16	GR	before
alpine_willow_tit	2021-06-11	1857	16	UR	before
song_thrush	2021-06-11	1593	13	VS	after
coal_tit	2021-06-12	1620	13	BE	after
coal_tit	2021-06-12	1666	16	BE	before
coal_tit	2021-06-12	1670	16	OW	before
coal_tit	2021-06-12	1570	16	BE	before
chaffinch	2021-06-12	1540	13	BE	after
chaffinch	2021-06-12	1577	16	BE	before
mistle_thrush	2021-06-12	1661	16	BE	before
mistle_thrush	2021-06-12	1663	16	BE	before
mistle_thrush	2021-06-12	1820	16	GR	before
coal_tit	2021-06-13	1619	16	GR	before
coal_tit	2021-06-13	1630	16	FR	before
coal_tit	2021-06-13	1530	16	UR	before
chaffinch	2021-06-13	1571	13	TI	after
chaffinch	2021-06-13	1535	13	TI	after
chaffinch	2021-06-13	1558	13	TI	after
chaffinch	2021-06-13	1582	13	GR	after
chaffinch	2021-06-13	1764	16	VS	before
chaffinch	2021-06-13	1543	16	TI	before
mistle_thrush	2021-06-13	1540	13	VD	after
mistle_thrush	2021-06-13	1570	16	GR	before
song_thrush	2021-06-13	1546	13	TI	after
coal_tit	2021-06-14	1893	16	GR	before
coal_tit	2021-06-14	2050	16	GR	before
coal_tit	2021-06-14	1900	18	GR	before
mistle_thrush	2021-06-14	1878	13	GR	after
mistle_thrush	2021-06-14	1700	16	BE	before
alpine_willow_tit	2021-06-15	1680	19	GR	before
coal_tit	2021-06-15	1871	16	GR	before
coal_tit	2021-06-15	1903	16	GR	before
coal_tit	2021-06-15	1560	16	GR	before
chaffinch	2021-06-15	1678	13	GR	after
song_thrush	2021-06-15	1975	16	GR	before
coal_tit	2021-06-16	1747	13	VS	after
coal_tit	2021-06-16	1560	16	GR	before
song_thrush	2021-06-16	1800	16	GR	before
chaffinch	2021-06-17	1933	13	GR	after
chaffinch	2021-06-17	1918	18	GR	before
mistle_thrush	2021-06-17	1915	13	GR	after
mistle_thrush	2021-06-17	1560	16	UR	before
coal_tit	2021-06-18	1573	13	VD	after
coal_tit	2021-06-18	1635	13	VD	after
coal_tit	2021-06-18	1784	13	BE	after
coal_tit	2021-06-18	1560	16	GR	before
alpine_willow_tit	2021-06-19	1542	13	TI	after
alpine_willow_tit	2021-06-19	1830	19	BE	before
coal_tit	2021-06-19	1610	13	BE	after
coal_tit	2021-06-19	1880	13	GR	after
chaffinch	2021-06-19	1649	16	TI	before
mistle_thrush	2021-06-19	1790	13	VS	after
mistle_thrush	2021-06-19	1790	13	VS	after
mistle_thrush	2021-06-19	1900	16	VS	before
alpine_willow_tit	2021-06-20	1757	13	TI	after
coal_tit	2021-06-20	1521	13	TI	after
coal_tit	2021-06-20	1787	13	TI	after
coal_tit	2021-06-20	1598	13	TI	after
song_thrush	2021-06-20	1514	13	TI	after
alpine_willow_tit	2021-06-21	1912	16	BE	before
coal_tit	2021-06-21	1500	13	VD	after
coal_tit	2021-06-21	2040	16	VS	before
chaffinch	2021-06-21	1706	13	BE	after
mistle_thrush	2021-06-21	1500	13	VD	after
mistle_thrush	2021-06-21	1940	16	VS	before
mistle_thrush	2021-06-21	1540	16	VD	before
mistle_thrush	2021-06-22	2070	16	GR	before
coal_tit	2021-06-23	1618	13	LU	after
coal_tit	2021-06-23	1532	13	LU	after
coal_tit	2021-06-23	1596	16	GR	before
chaffinch	2021-06-23	1569	16	LU	before
chaffinch	2021-06-24	1624	16	OW	before
coal_tit	2021-06-25	2090	16	VS	before
coal_tit	2021-06-25	1680	16	UR	before
chaffinch	2021-06-26	1640	16	GR	before
chaffinch	2021-06-26	2113	16	GR	before
chaffinch	2021-06-26	1860	16	GR	before
mistle_thrush	2021-06-26	1770	16	VS	before
chaffinch	2021-06-27	1655	13	GR	after
mistle_thrush	2021-06-27	1763	13	GR	after
mistle_thrush	2021-06-27	1980	16	BE	before
alpine_willow_tit	2021-06-28	1772	13	TI	after
coal_tit	2021-06-28	1755	13	TI	after
coal_tit	2021-06-28	1660	13	TI	after
coal_tit	2021-06-28	1560	13	GR	after
coal_tit	2021-06-28	1604	13	GR	after
coal_tit	2021-06-28	1786	16	TI	before
mistle_thrush	2021-06-28	1830	16	GR	before
mistle_thrush	2021-06-28	2080	16	VS	before
alpine_willow_tit	2021-06-29	1610	16	VS	before
coal_tit	2021-06-29	1970	13	VS	after
chaffinch	2021-06-29	1850	16	VS	before
coal_tit	2021-07-01	1757	13	TI	after
coal_tit	2021-07-01	1800	13	VS	after
coal_tit	2021-07-02	1657	13	GR	after
coal_tit	2021-07-02	1789	13	GR	after
coal_tit	2021-07-02	1621	13	VD	after
coal_tit	2021-07-02	1789	16	GR	before
chaffinch	2021-07-02	2155	13	GR	after
coal_tit	2021-07-03	1654	13	VS	after
coal_tit	2021-07-03	1540	13	FR	after
mistle_thrush	2021-07-03	1917	13	GR	after
coal_tit	2021-07-04	1844	13	GR	after
coal_tit	2021-07-05	1516	13	TI	after
coal_tit	2021-07-05	1554	13	TI	after
coal_tit	2021-07-05	1537	13	TI	after
coal_tit	2021-07-08	1832	16	GR	before
coal_tit	2021-07-08	1888	16	GR	before
chaffinch	2021-07-08	1607	16	GR	before
chaffinch	2021-07-08	1616	16	GR	before
mistle_thrush	2021-07-08	1904	13	GR	after
mistle_thrush	2021-07-08	1907	13	GR	after
mistle_thrush	2021-07-08	1899	13	GR	after
mistle_thrush	2021-07-08	1796	16	GR	before
mistle_thrush	2021-07-08	1606	16	GR	before
coal_tit	2021-07-10	2110	13	GR	after
coal_tit	2021-07-12	1826	13	GR	after
coal_tit	2021-07-12	1885	13	GR	after
coal_tit	2021-07-12	1927	13	GR	after
mistle_thrush	2021-07-12	2187	16	VS	before
alpine_willow_tit	2021-07-13	1940	13	GR	after
coal_tit	2021-07-17	1750	13	VS	after
chaffinch	2021-07-17	2090	13	GR	after
chaffinch	2021-07-18	1900	13	GR	after
coal_tit	2021-07-20	2095	13	GR	after
coal_tit	2021-07-20	1600	13	VD	after
coal_tit	2021-07-23	1670	13	FR	after
chaffinch	2021-07-23	1540	13	NW	after
coal_tit	2021-07-27	1610	13	SG	after
alpine_willow_tit	2021-07-30	1750	13	TI	after
coal_tit	2022-05-02	1610	16	TI	before
coal_tit	2022-05-02	1673	16	TI	before
coal_tit	2022-05-10	1614	13	VS	after
alpine_willow_tit	2022-05-15	1657	13	TI	after
chaffinch	2022-05-17	1642	13	BE	after
mistle_thrush	2022-05-17	1648	16	BE	before
mistle_thrush	2022-05-17	1648	16	BE	before
mistle_thrush	2022-05-17	1852	16	GR	before
mistle_thrush	2022-05-17	1848	16	GR	before
chaffinch	2022-05-18	1627	16	GR	before
mistle_thrush	2022-05-18	1525	16	GR	before
mistle_thrush	2022-05-18	1616	16	VS	before
mistle_thrush	2022-05-18	1616	18	VS	before
alpine_willow_tit	2022-05-20	1949	13	VS	after
mistle_thrush	2022-05-22	1616	16	BE	before
coal_tit	2022-05-23	1695	16	GR	before
mistle_thrush	2022-05-24	1550	16	VS	before
alpine_willow_tit	2022-05-26	2090	16	VS	before
mistle_thrush	2022-05-26	1750	13	BE	after
mistle_thrush	2022-05-26	1671	16	BE	before
mistle_thrush	2022-05-26	1927	16	GR	before
mistle_thrush	2022-05-26	1667	18	BE	before
mistle_thrush	2022-05-27	1875	13	VS	after
alpine_willow_tit	2022-05-28	1736	13	VS	after
coal_tit	2022-05-28	1583	16	VS	before
coal_tit	2022-05-28	1513	16	VS	before
chaffinch	2022-05-28	1685	16	GR	before
chaffinch	2022-05-28	1581	16	GR	before
mistle_thrush	2022-05-29	1515	13	SG	after
mistle_thrush	2022-05-29	1821	13	VS	after
mistle_thrush	2022-05-29	1814	16	GR	before
mistle_thrush	2022-05-29	1795	16	GR	before
mistle_thrush	2022-05-29	2130	16	VS	before
song_thrush	2022-05-29	1635	13	VS	after
mistle_thrush	2022-05-30	1669	16	BE	before
mistle_thrush	2022-05-31	1720	13	VS	after
mistle_thrush	2022-05-31	1878	13	VS	after
chaffinch	2022-06-01	1682	16	TI	before
mistle_thrush	2022-06-01	1853	16	TI	before
alpine_willow_tit	2022-06-02	1815	16	GR	before
mistle_thrush	2022-06-02	1817	16	TI	before
song_thrush	2022-06-03	1534	13	BE	after
alpine_willow_tit	2022-06-04	1728	16	BE	before
alpine_willow_tit	2022-06-04	1728	18	BE	before
coal_tit	2022-06-04	1742	16	TI	before
coal_tit	2022-06-04	1584	16	BE	before
mistle_thrush	2022-06-04	1699	16	VS	before
mistle_thrush	2022-06-06	2134	16	TI	before
chaffinch	2022-06-08	1734	16	GR	before
chaffinch	2022-06-08	1541	16	GR	before
mistle_thrush	2022-06-08	1518	13	TI	after
mistle_thrush	2022-06-08	1536	16	VS	before
coal_tit	2022-06-10	1706	13	SZ	after
coal_tit	2022-06-10	1892	13	GR	after
chaffinch	2022-06-10	1599	16	GR	before
mistle_thrush	2022-06-10	1692	13	GR	after
coal_tit	2022-06-11	1515	13	VD	after
coal_tit	2022-06-11	1930	16	GR	before
coal_tit	2022-06-11	1516	16	VS	before
coal_tit	2022-06-11	1519	16	VS	before
coal_tit	2022-06-12	1641	13	SG	after
coal_tit	2022-06-12	1530	19	VS	before
coal_tit	2022-06-12	1525	19	VS	before
chaffinch	2022-06-12	1516	16	GR	before
mistle_thrush	2022-06-12	1799	13	VS	after
mistle_thrush	2022-06-12	1972	16	BE	before
alpine_willow_tit	2022-06-14	1745	16	GR	before
coal_tit	2022-06-14	1599	13	TI	after
coal_tit	2022-06-14	1611	13	TI	after
mistle_thrush	2022-06-14	1973	16	BE	before
mistle_thrush	2022-06-14	1972	16	VS	before
coal_tit	2022-06-15	1524	13	VD	after
chaffinch	2022-06-15	1500	16	VD	before
mistle_thrush	2022-06-15	1605	13	VD	after
mistle_thrush	2022-06-15	1615	16	TI	before
coal_tit	2022-06-16	1548	13	VS	after
alpine_willow_tit	2022-06-17	2057	16	GR	before
coal_tit	2022-06-17	1843	16	GR	before
mistle_thrush	2022-06-17	2083	16	GR	before
alpine_willow_tit	2022-06-18	1540	13	OW	after
coal_tit	2022-06-18	1756	16	GR	before
coal_tit	2022-06-18	1731	16	GR	before
chaffinch	2022-06-18	1671	19	TI	before
mistle_thrush	2022-06-18	1537	16	VS	before
alpine_willow_tit	2022-06-19	1566	16	TI	before
chaffinch	2022-06-19	1553	13	TI	after
chaffinch	2022-06-19	1541	13	TI	after
mistle_thrush	2022-06-19	1562	13	TI	after
song_thrush	2022-06-19	1509	16	TI	before
coal_tit	2022-06-20	1879	13	VS	after
coal_tit	2022-06-20	1599	13	OW	after
song_thrush	2022-06-20	1946	13	GR	after
song_thrush	2022-06-20	1836	16	VS	before
coal_tit	2022-06-21	1563	13	VS	after
coal_tit	2022-06-22	1662	13	OW	after
coal_tit	2022-06-22	1608	13	OW	after
chaffinch	2022-06-22	1726	13	GR	after
mistle_thrush	2022-06-23	1759	13	GR	after
mistle_thrush	2022-06-23	1952	13	GR	after
mistle_thrush	2022-06-23	1844	16	GR	before
song_thrush	2022-06-23	1878	13	GR	after
song_thrush	2022-06-23	1610	13	GR	after
song_thrush	2022-06-23	1884	16	GR	before
coal_tit	2022-06-24	1546	13	GR	after
coal_tit	2022-06-24	1589	13	GR	after
mistle_thrush	2022-06-24	2114	13	VS	after
song_thrush	2022-06-24	1828	16	GR	before
alpine_willow_tit	2022-06-25	1804	13	VS	after
alpine_willow_tit	2022-06-25	1556	13	OW	after
alpine_willow_tit	2022-06-25	1955	16	GR	before
coal_tit	2022-06-25	1786	13	VS	after
coal_tit	2022-06-25	1696	13	VS	after
coal_tit	2022-06-25	1515	13	VS	after
coal_tit	2022-06-25	1653	13	VS	after
coal_tit	2022-06-25	1944	13	GR	after
coal_tit	2022-06-25	1735	13	GR	after
chaffinch	2022-06-25	1676	13	GR	after
chaffinch	2022-06-25	1592	13	BE	after
chaffinch	2022-06-25	1694	16	GR	before
mistle_thrush	2022-06-25	1780	13	GR	after
mistle_thrush	2022-06-25	1682	13	GR	after
alpine_willow_tit	2022-06-26	1670	13	GR	after
coal_tit	2022-06-26	2010	13	GR	after
chaffinch	2022-06-26	1907	13	GR	after
mistle_thrush	2022-06-26	1899	13	GR	after
alpine_willow_tit	2022-06-27	1804	13	VS	after
alpine_willow_tit	2022-06-27	1588	13	BE	after
alpine_willow_tit	2022-06-27	1684	13	BE	after
alpine_willow_tit	2022-06-27	1541	16	GL	before
alpine_willow_tit	2022-06-27	1913	16	GR	before
alpine_willow_tit	2022-06-27	1622	16	SZ	before
coal_tit	2022-06-27	1885	13	GR	after
coal_tit	2022-06-27	1582	13	BE	after
coal_tit	2022-06-27	1738	13	BE	after
coal_tit	2022-06-27	1645	13	BE	after
coal_tit	2022-06-27	1593	13	BE	after
coal_tit	2022-06-27	1594	13	BE	after
coal_tit	2022-06-27	1758	16	TI	before
chaffinch	2022-06-27	1593	13	BE	after
chaffinch	2022-06-27	1708	13	BE	after
chaffinch	2022-06-27	1585	13	BE	after
mistle_thrush	2022-06-27	2046	13	GR	after
mistle_thrush	2022-06-27	1589	16	BE	before
mistle_thrush	2022-06-27	1738	16	BE	before
mistle_thrush	2022-06-27	1583	16	BE	before
song_thrush	2022-06-27	1581	13	BE	after
coal_tit	2022-06-29	2029	16	GR	before
mistle_thrush	2022-06-29	2024	13	TI	after
mistle_thrush	2022-06-29	1853	16	VS	before
song_thrush	2022-06-30	1927	16	GR	before
song_thrush	2022-06-30	1976	16	GR	before
song_thrush	2022-06-30	1698	16	GR	before
coal_tit	2022-07-01	1704	13	GR	after
coal_tit	2022-07-01	1695	13	GR	after
mistle_thrush	2022-07-01	1968	13	GR	after
coal_tit	2022-07-04	1941	16	VS	before
coal_tit	2022-07-05	1565	13	TI	after
coal_tit	2022-07-05	1590	13	TI	after
song_thrush	2022-07-07	1510	13	VD	after
alpine_willow_tit	2022-07-09	1623	13	FR	after
chaffinch	2022-07-09	1623	13	FR	after
mistle_thrush	2022-07-09	1902	13	TI	after
song_thrush	2022-07-09	1623	13	FR	after
alpine_willow_tit	2022-07-10	1905	13	GR	after
coal_tit	2022-07-10	1966	13	GR	after
coal_tit	2022-07-10	1909	13	GR	after
coal_tit	2022-07-12	1830	13	GR	after
mistle_thrush	2022-07-13	1743	13	GR	after
mistle_thrush	2022-07-13	1529	16	GL	before
alpine_willow_tit	2022-07-18	1914	13	TI	after
song_thrush	2022-07-18	1570	16	GR	before
coal_tit	2022-07-19	1551	13	VS	after
coal_tit	2022-07-19	1548	13	VS	after
mistle_thrush	2022-07-19	1513	16	VS	before
mistle_thrush	2022-07-19	1513	16	VS	before
song_thrush	2022-07-19	1552	16	VS	before
coal_tit	2022-07-21	1865	13	VS	after
mistle_thrush	2022-07-21	1986	13	VS	after
alpine_willow_tit	2022-07-23	1789	13	VS	after
coal_tit	2022-07-27	2033	13	VS	after
coal_tit	2022-07-27	1600	13	VD	after
coal_tit	2022-07-30	1785	13	GR	after
alpine_willow_tit	2022-07-31	2042	13	VS	after
chaffinch	2022-08-03	1772	16	VS	before
coal_tit	2022-08-04	1514	13	VD	after
chaffinch	2022-08-04	1514	13	VD	after
coal_tit	2022-08-05	1967	13	TI	after
coal_tit	2022-08-05	1719	13	TI	after
coal_tit	2022-08-05	1718	13	TI	after
coal_tit	2022-08-05	1758	13	TI	after
