# Supplementary material for: Alpine songbirds at higher elevations are only raised with a slight delay and therefore under harsher environmental conditions
Source: Ecol Evol. 2024 Jul 25;14(7):e70049. doi: 10.1002/ece3.70049 (PMC11272606; doi:10.1002/ece3.70049)
Supplement: Supplementary file 1 — Data S1. [file ECE3-14-e70049-s001.zip › glm_phenology_SupInfo.stan]

//
// Paterno J, Korner-Nievergelt F, Gubler S, Anderwald P and Amrhein V 2024
// Songbirds at higher elevations fledge under harsher environmental conditions
// Supplementary Material
//
// This Stan program defines a model for fledging probability
// in relation to date and elevation for different species and
// with year as a random factor. The difference to the simple
// glm: mod <- glm(flown~elevation.z*dayofyear.z*species + year.fac + 
//   year.fac:species, data=mydat, family=binomial) 
// is that we here keep the relationship fledgling probability ~ 
//  elevation * dayofyear constant across years, but just move the 
//  surface of fitted values along the dayofyear-axis among years.

//

// The input data is a vector 'y' of length 'N'.
data {
  int<lower=0> N; // number of observations
  int<lower=0> K; // number of years
  int<lower=0,upper=1> y[N]; // indicator of broods that have already fledged
  vector[N] elev; // standardised elevation
  vector[N] dy; // standardised day of year
  int<lower=1,upper=K> year[N]; // indicator of year
}

// The parameters accepted by the model.
parameters {
  real b0;
  real b1;
  real b2;
  real b3;
  real<lower=0> sigma;
  vector[K] d;
}

// The model to be estimated. 
model {
  for(i in 1:K){
    d[i] ~  normal(0, sigma);
    }
  for(ii in 1:N){  
    y[ii] ~ bernoulli(inv_logit(b0 + b1*elev[ii] + b2*(dy[ii]+d[year[ii]]) + 
                       b3*elev[ii]*(dy[ii]+d[year[ii]])));
  }
  // priors, see github.com/stan-dev/stan/wiki/Prior-Choice-Recommendations
  sigma ~ student_t(1,0,2.5);
  b0 ~ student_t(1,0,2.5);
  b1 ~ student_t(1,0,2.5);
  b2 ~ student_t(1,0,2.5);
  b3 ~ student_t(1,0,2.5);
}
